# Supplementary material for: 4-(Dodec­yloxy)benzonitrile
Source: Acta Crystallogr Sect E Struct Rep Online. 2011 Oct 22;67(Pt 11):o3000. doi: 10.1107/S1600536811041602 (PMC3247400; doi:10.1107/S1600536811041602)
Supplement: Supplementary file 1 [file e-67-o3000-sup1.cif]

##############################################################################
#                                                                            #
# This CIF contains the data in a paper accepted for publication in          #
# Acta Crystallographica Section E. It conforms to the requirements of       #
# Notes for Authors for Acta Crystallographica Section E, and has been       #
# peer reviewed under the auspices of the IUCr Commission on Journals.       #
#                                                                            #
# Full details of the Crystallographic Information File format               #
# are given in the paper "The Crystallographic Information File (CIF):       #
# a New Standard Archive File for Crystallography" by S. R. Hall, F. H.      #
# Allen and I. D. Brown [Acta Cryst. (1991), A47, 655-685].                  #
#                                                                            #
# The current version of the core CIF dictionary is obtainable from          #
# ftp://ftp.iucr.org/pub/cif_core.dic.                                       #
#                                                                            #
# Software is freely available for graphical display of the structure(s)     #
# in this CIF. For information consult the CIF software page                 #
# http://www.iucr.org/resources/cif/software.                                #
#                                                                            #
# This file may be used for bona fide research purposes within the           #
# scientific community so long as proper attribution is given to the journal # 
# article from which it was obtained.                                        #
#                                                                            #
##############################################################################
data_global
_audit_creation_method     CRYSTALS_ver_14.23
_journal_date_recd_electronic     2011-09-14
_journal_date_accepted     2011-10-10
_journal_name_full     'Acta Crystallographica, Section E'
_journal_year     2011
_journal_volume     67
_journal_issue     11
_journal_page_first     o3000
_journal_page_last     o3000
_journal_paper_category     QO
_journal_coeditor_code     KP2353
_publ_contact_author_name     'SIDIK BIN SILONG'
_publ_contact_author_address
;
Department Chemistry, Faculty Science,
Universiti Putra Malaysia,
43400 UPM Serdang, Selangor,
MALAYSIA
;
_publ_contact_author_email     sidik@science.upm.edu.my
_publ_contact_author_fax     '+603-89435380 '
_publ_contact_author_phone     '+603-89466806 '
_publ_section_title
;
4-(Dodecyloxy)benzonitrile
;
loop_
    _publ_author_name
    _publ_author_footnote
    _publ_author_address
    'Kwong, Huey Chong' .
;
Department of Chemistry,
Faculty of Science,
Universiti Putra Malaysia,
43400 UPM Serdang, Selangor, Malaysia
;
    'Mohamad Zaki Ab. Rahman' .
;
Department of Chemistry,
Faculty of Science,
Universiti Putra Malaysia,
43400 UPM Serdang, Selangor, Malaysia
;
    'Mohamed Tahir, Mohamed Ibrahim' .
;
Department of Chemistry,
Faculty of Science,
Universiti Putra Malaysia,
43400 UPM Serdang, Selangor, Malaysia
;
    'Silong, Sidik' .
;
Department of Chemistry,
Faculty of Science,
Universiti Putra Malaysia,
43400 UPM Serdang, Selangor, Malaysia
;
data_I
_chemical_name_systematic
;
4-(Dodecyloxy)benzonitrile
;
_chemical_formula_moiety     'C19 H29 N1 O1'
_chemical_formula_sum     'C19 H29 N1 O1'
_chemical_formula_iupac     'C19 H29 N1 O1'
_chemical_formula_weight     287.45
_chemical_melting_point     ?
_symmetry_cell_setting     monoclinic
_symmetry_space_group_name_H-M     'P 21/n'
_symmetry_space_group_name_Hall     ?
loop_
    _symmetry_equiv_pos_as_xyz
    'x,y,z'
    '-x,-y,-z'
    '-x+1/2,y+1/2,-z+1/2'
    'x+1/2,-y+1/2,z+1/2'
_cell_length_a     5.7080(6)
_cell_length_b     7.3644(8)
_cell_length_c     40.642(5)
_cell_angle_alpha     90
_cell_angle_beta     90
_cell_angle_gamma     90
_cell_volume     1708.4(3)
_cell_formula_units_Z     4
_cell_measurement_reflns_used     3853
_cell_measurement_theta_min     3
_cell_measurement_theta_max     71
_cell_measurement_temperature     100
_exptl_crystal_description     'plate-like'
_exptl_crystal_colour     'colourless'
_exptl_crystal_size_max     0.170
_exptl_crystal_size_mid     0.140
_exptl_crystal_size_min     0.090
_exptl_crystal_density_diffrn     1.117
_exptl_crystal_density_meas     ?
_exptl_crystal_density_method     'not measured'
_exptl_crystal_F_000     632
_exptl_absorpt_coefficient_mu     0.516
_exptl_absorpt_correction_type     multi-scan
_exptl_absorpt_process_details
;
(CrysAlis PRO; Oxford Diffraction, 2006)
;
_exptl_absorpt_correction_T_min     0.9303
_exptl_absorpt_correction_T_max     0.9546
_exptl_special_details     ?
_diffrn_ambient_temperature     100
_diffrn_radiation_type     'Cu K\a'
_diffrn_radiation_wavelength     1.54180
_diffrn_radiation_source     'sealed x-ray tube'
_diffrn_radiation_monochromator     'graphite'
_diffrn_measurement_device_type     'Oxford Diffraction Gemini E'
_diffrn_measurement_device     'Area'
_diffrn_measurement_method     \w/2\q
_diffrn_reflns_number     9444
_diffrn_reflns_av_R_equivalents     0.020
_diffrn_reflns_theta_min     4.351
_diffrn_reflns_theta_max     71.605
_diffrn_reflns_theta_full     66.593
_diffrn_measured_fraction_theta_max     0.969
_diffrn_measured_fraction_theta_full     0.996
_diffrn_reflns_limit_h_min     -6
_diffrn_reflns_limit_h_max     6
_diffrn_reflns_limit_k_min     -8
_diffrn_reflns_limit_k_max     9
_diffrn_reflns_limit_l_min     -37
_diffrn_reflns_limit_l_max     49
_diffrn_standards_number     0
_diffrn_standards_interval_count     .
_diffrn_standards_interval_time     .
_diffrn_standards_decay_%     ?
_refine_special_details
;
Refinement. For this compound, 9444 numbers of reflections were collected and
measured during the refinement. Symmetry related reflections were measured
more than once and after merging the symmetry equivalent reflections there
were only 3214 reflection left. 12 more reflections were filtered, as \s
cutoff was set as 3 and (sin?/<i>x</i>)set to>0.01 (to eliminate reflection
measured near the vicinity of beam stop) therefore numbers of reflection
reduced to 3202.
;
_reflns_number_total     3214
_reflns_number_gt     2575
_reflns_threshold_expression     I>2\s(I)
_refine_ls_structure_factor_coef     Fsqd
_refine_ls_matrix_type     full
_refine_ls_R_factor_all     0.0573
_refine_ls_R_factor_gt     0.0461
_refine_ls_wR_factor_all     0.1274
_refine_ls_wR_factor_gt     0.1200
_refine_ls_wR_factor_ref     0.1274
_refine_ls_goodness_of_fit_ref     0.9780
_refine_ls_number_reflns     3202
_refine_ls_number_parameters     190
_refine_ls_number_restraints     0
_refine_ls_hydrogen_treatment     constr
_refine_ls_weighting_scheme     calc
_refine_ls_weighting_details
;
Method= Modified Sheldrick
w=1/[\s^2^(F^2^) + (0.05P)^2^ + 1.35P], where P=[max(Fo^2^,0) + 2Fc^2^]/3
;
_atom_sites_solution_hydrogens     difmap
_atom_sites_solution_primary     direct
_refine_ls_shift/su_max     0.0072235
_refine_ls_shift/su_mean     0.0010879
_refine_diff_density_max     0.24
_refine_diff_density_min     -0.25
_refine_ls_extinction_method     'None'
loop_
    _atom_type_symbol
    _atom_type_scat_Cromer_Mann_a1
    _atom_type_scat_Cromer_Mann_a2
    _atom_type_scat_Cromer_Mann_a3
    _atom_type_scat_Cromer_Mann_a4
    _atom_type_scat_Cromer_Mann_b1
    _atom_type_scat_Cromer_Mann_b2
    _atom_type_scat_Cromer_Mann_b3
    _atom_type_scat_Cromer_Mann_b4
    _atom_type_scat_Cromer_Mann_c
    _atom_type_scat_dispersion_real
    _atom_type_scat_dispersion_imag
    _atom_type_scat_source
    C 2.3100 1.0200 1.5886 0.8650 20.8439 10.2075 0.5687 51.6512 0.2156 0.0181
                                                                          0.0091
                                'International Tables Vol C 4.2.6.8 and 6.1.1.4'
    H 0.4930 0.3229 0.1402 0.0408 10.5109 26.1257 3.1424 57.7998 0.0030 0.0000
                                                                          0.0000
                                'International Tables Vol C 4.2.6.8 and 6.1.1.4'
    N 12.2126 3.1322 2.0125 1.1663 0.0057 9.8933 28.9975 0.5826 -11.5290 0.0311
                                                                          0.0180
                                'International Tables Vol C 4.2.6.8 and 6.1.1.4'
    O 3.0485 2.2868 1.5463 0.8670 13.2771 5.7011 0.3239 32.9089 0.2508 0.0492
                                                                          0.0322
                                'International Tables Vol C 4.2.6.8 and 6.1.1.4'
_computing_data_collection     'Gemini (Oxford Diffraction, 2006)'
_computing_cell_refinement     'CrysAlis RED (Oxford Diffraction, 2006)'
_computing_data_reduction     'CrysAlis RED (Oxford Diffraction, 2006)'
_computing_structure_solution     'SIR92 (Altomare <i>et al.</i>, 1994)'
_computing_structure_refinement     'CRYSTALS (Betteridge <i>et al.</i>, 2003)'
_computing_molecular_graphics     'Mercury (Macrae <i>et al.</i>, 2006)'
_computing_publication_material     'CRYSTALS (Betteridge <i>et al.</i>, 2003)'
loop_
    _atom_site_type_symbol
    _atom_site_label
    _atom_site_fract_x
    _atom_site_fract_y
    _atom_site_fract_z
    _atom_site_U_iso_or_equiv
    _atom_site_adp_type
    _atom_site_occupancy
    _atom_site_disorder_assembly
    _atom_site_disorder_group
    O O1 0.33735(19) 0.61108(16) 0.45325(3) 0.0243 Uani 1.0000 . .
    C C2 0.1734(3) 0.6793(2) 0.47454(4) 0.0214 Uani 1.0000 . .
    C C3 0.2277(3) 0.6631(2) 0.50786(4) 0.0221 Uani 1.0000 . .
    C C4 0.0719(3) 0.7247(2) 0.53150(4) 0.0228 Uani 1.0000 . .
    C C5 -0.1403(3) 0.8033(2) 0.52206(4) 0.0219 Uani 1.0000 . .
    C C6 -0.3025(3) 0.8685(2) 0.54668(4) 0.0234 Uani 1.0000 . .
    N N7 -0.4333(3) 0.9209(2) 0.56623(4) 0.0295 Uani 1.0000 . .
    C C8 -0.1922(3) 0.8209(2) 0.48877(4) 0.0221 Uani 1.0000 . .
    C C9 -0.0351(3) 0.7606(2) 0.46502(4) 0.0220 Uani 1.0000 . .
    C C10 0.2944(3) 0.6284(2) 0.41859(4) 0.0242 Uani 1.0000 . .
    C C11 0.5019(3) 0.5506(2) 0.40024(4) 0.0252 Uani 1.0000 . .
    C C12 0.4902(3) 0.5918(2) 0.36351(4) 0.0246 Uani 1.0000 . .
    C C13 0.6978(3) 0.5162(2) 0.34403(4) 0.0257 Uani 1.0000 . .
    C C14 0.7033(3) 0.5790(2) 0.30831(4) 0.0251 Uani 1.0000 . .
    C C15 0.9124(3) 0.5066(2) 0.28868(4) 0.0258 Uani 1.0000 . .
    C C16 0.9230(3) 0.5776(2) 0.25349(4) 0.0257 Uani 1.0000 . .
    C C17 1.1323(3) 0.5068(2) 0.23378(4) 0.0257 Uani 1.0000 . .
    C C18 1.1450(3) 0.5806(2) 0.19882(4) 0.0258 Uani 1.0000 . .
    C C19 1.3543(3) 0.5106(2) 0.17902(4) 0.0259 Uani 1.0000 . .
    C C20 1.3684(3) 0.5847(3) 0.14407(4) 0.0282 Uani 1.0000 . .
    C C21 1.5784(3) 0.5133(3) 0.12487(4) 0.0322 Uani 1.0000 . .
    H H31 0.3704 0.6093 0.5144 0.0260 Uiso 1.0000 . .
    H H41 0.1098 0.7150 0.5546 0.0259 Uiso 1.0000 . .
    H H81 -0.3353 0.8725 0.4821 0.0251 Uiso 1.0000 . .
    H H91 -0.0710 0.7743 0.4422 0.0250 Uiso 1.0000 . .
    H H102 0.2751 0.7577 0.4131 0.0287 Uiso 1.0000 . .
    H H101 0.1498 0.5632 0.4128 0.0284 Uiso 1.0000 . .
    H H111 0.6426 0.6050 0.4091 0.0296 Uiso 1.0000 . .
    H H112 0.5060 0.4186 0.4040 0.0302 Uiso 1.0000 . .
    H H122 0.4875 0.7226 0.3605 0.0291 Uiso 1.0000 . .
    H H121 0.3473 0.5416 0.3544 0.0290 Uiso 1.0000 . .
    H H131 0.8392 0.5561 0.3546 0.0305 Uiso 1.0000 . .
    H H132 0.6919 0.3834 0.3445 0.0313 Uiso 1.0000 . .
    H H142 0.7085 0.7111 0.3080 0.0303 Uiso 1.0000 . .
    H H141 0.5615 0.5402 0.2974 0.0293 Uiso 1.0000 . .
    H H151 1.0537 0.5428 0.3000 0.0304 Uiso 1.0000 . .
    H H152 0.9037 0.3730 0.2881 0.0309 Uiso 1.0000 . .
    H H162 0.9305 0.7093 0.2541 0.0313 Uiso 1.0000 . .
    H H161 0.7809 0.5426 0.2420 0.0302 Uiso 1.0000 . .
    H H172 1.2745 0.5408 0.2450 0.0312 Uiso 1.0000 . .
    H H171 1.1235 0.3737 0.2328 0.0314 Uiso 1.0000 . .
    H H181 1.1543 0.7134 0.1998 0.0308 Uiso 1.0000 . .
    H H182 1.0027 0.5487 0.1872 0.0310 Uiso 1.0000 . .
    H H192 1.4972 0.5440 0.1907 0.0307 Uiso 1.0000 . .
    H H191 1.3442 0.3777 0.1780 0.0315 Uiso 1.0000 . .
    H H201 1.3788 0.7175 0.1451 0.0338 Uiso 1.0000 . .
    H H202 1.2254 0.5535 0.1326 0.0335 Uiso 1.0000 . .
    H H212 1.5813 0.5587 0.1021 0.0465 Uiso 1.0000 . .
    H H211 1.7246 0.5486 0.1352 0.0467 Uiso 1.0000 . .
    H H213 1.5746 0.3804 0.1239 0.0474 Uiso 1.0000 . .
loop_
    _atom_site_aniso_label
    _atom_site_aniso_U_11
    _atom_site_aniso_U_22
    _atom_site_aniso_U_33
    _atom_site_aniso_U_12
    _atom_site_aniso_U_13
    _atom_site_aniso_U_23
    O1 0.0228(6) 0.0292(7) 0.0208(6) 0.0029(5) -0.0019(5) -0.0005(5)
    C2 0.0216(8) 0.0179(8) 0.0247(8) -0.0037(7) -0.0010(6) -0.0006(7)
    C3 0.0195(8) 0.0198(8) 0.0269(9) -0.0008(7) -0.0045(6) 0.0010(7)
    C4 0.0238(9) 0.0212(9) 0.0235(8) -0.0035(7) -0.0044(7) 0.0001(7)
    C5 0.0208(8) 0.0199(8) 0.0251(8) -0.0043(7) 0.0002(6) 0.0002(7)
    C6 0.0224(9) 0.0215(8) 0.0261(9) -0.0022(7) -0.0055(7) 0.0019(7)
    N7 0.0269(8) 0.0338(9) 0.0279(8) 0.0001(7) -0.0017(6) -0.0015(7)
    C8 0.0173(8) 0.0207(9) 0.0283(9) -0.0022(6) -0.0044(6) 0.0016(7)
    C9 0.0223(8) 0.0211(9) 0.0224(8) -0.0037(7) -0.0039(6) 0.0016(6)
    C10 0.0231(9) 0.0274(9) 0.0221(8) -0.0011(7) -0.0031(7) 0.0000(7)
    C11 0.0227(9) 0.0283(9) 0.0247(9) 0.0004(7) -0.0018(7) -0.0009(7)
    C12 0.0226(8) 0.0264(9) 0.0249(9) -0.0001(7) -0.0024(7) 0.0007(7)
    C13 0.0257(9) 0.0274(9) 0.0240(9) 0.0034(7) -0.0025(7) -0.0012(7)
    C14 0.0228(9) 0.0282(9) 0.0244(9) 0.0010(7) -0.0026(7) -0.0001(7)
    C15 0.0249(9) 0.0277(9) 0.0249(9) 0.0026(7) -0.0036(7) -0.0016(7)
    C16 0.0251(9) 0.0277(9) 0.0242(9) 0.0011(7) -0.0032(7) 0.0001(7)
    C17 0.0254(9) 0.0283(9) 0.0234(9) 0.0010(7) -0.0041(7) -0.0013(7)
    C18 0.0239(9) 0.0284(9) 0.0251(9) 0.0009(7) -0.0034(7) 0.0008(7)
    C19 0.0255(9) 0.0281(9) 0.0240(9) 0.0003(7) -0.0040(7) -0.0016(7)
    C20 0.0270(9) 0.0313(10) 0.0264(9) 0.0000(8) -0.0026(7) 0.0006(7)
    C21 0.0308(10) 0.0387(11) 0.0269(9) -0.0008(8) -0.0012(8) -0.0007(8)
loop_
    _geom_bond_atom_site_label_1
    _geom_bond_atom_site_label_2
    _geom_bond_site_symmetry_1
    _geom_bond_site_symmetry_2
    _geom_bond_distance
    _geom_bond_publ_flag
    O1 C2 . . 1.3698(19) no
    O1 C10 . . 1.4355(19) no
    C2 C3 . . 1.394(2) no
    C2 C9 . . 1.387(2) no
    C3 C4 . . 1.385(2) no
    C3 H31 . . 0.943 no
    C4 C5 . . 1.396(2) no
    C4 H41 . . 0.965 no
    C5 C6 . . 1.445(2) no
    C5 C8 . . 1.391(2) no
    C6 N7 . . 1.157(2) no
    C8 C9 . . 1.390(2) no
    C8 H81 . . 0.941 no
    C9 H91 . . 0.954 no
    C10 C11 . . 1.512(2) no
    C10 H102 . . 0.984 no
    C10 H101 . . 0.984 no
    C11 C12 . . 1.525(2) no
    C11 H111 . . 0.967 no
    C11 H112 . . 0.984 no
    C12 C13 . . 1.530(2) no
    C12 H122 . . 0.971 no
    C12 H121 . . 0.969 no
    C13 C14 . . 1.524(2) no
    C13 H131 . . 0.961 no
    C13 H132 . . 0.979 no
    C14 C15 . . 1.531(2) no
    C14 H142 . . 0.973 no
    C14 H141 . . 0.966 no
    C15 C16 . . 1.524(2) no
    C15 H151 . . 0.967 no
    C15 H152 . . 0.985 no
    C16 C17 . . 1.530(2) no
    C16 H162 . . 0.972 no
    C16 H161 . . 0.970 no
    C17 C18 . . 1.523(2) no
    C17 H172 . . 0.963 no
    C17 H171 . . 0.982 no
    C18 C19 . . 1.530(2) no
    C18 H181 . . 0.980 no
    C18 H182 . . 0.968 no
    C19 C20 . . 1.524(2) no
    C19 H192 . . 0.976 no
    C19 H191 . . 0.981 no
    C20 C21 . . 1.524(2) no
    C20 H201 . . 0.981 no
    C20 H202 . . 0.967 no
    C21 H212 . . 0.985 no
    C21 H211 . . 0.969 no
    C21 H213 . . 0.980 no
loop_
    _geom_angle_atom_site_label_1
    _geom_angle_atom_site_label_2
    _geom_angle_atom_site_label_3
    _geom_angle_site_symmetry_1
    _geom_angle_site_symmetry_2
    _geom_angle_site_symmetry_3
    _geom_angle
    _geom_angle_publ_flag
    C2 O1 C10 . . . 118.08(12) no
    O1 C2 C3 . . . 115.50(14) no
    O1 C2 C9 . . . 124.62(14) no
    C3 C2 C9 . . . 119.89(15) no
    C2 C3 C4 . . . 120.20(15) no
    C2 C3 H31 . . . 120.0 no
    C4 C3 H31 . . . 119.8 no
    C3 C4 C5 . . . 120.14(15) no
    C3 C4 H41 . . . 120.4 no
    C5 C4 H41 . . . 119.4 no
    C4 C5 C6 . . . 120.23(15) no
    C4 C5 C8 . . . 119.37(15) no
    C6 C5 C8 . . . 120.40(15) no
    C5 C6 N7 . . . 179.56(17) no
    C5 C8 C9 . . . 120.54(15) no
    C5 C8 H81 . . . 120.1 no
    C9 C8 H81 . . . 119.4 no
    C8 C9 C2 . . . 119.85(15) no
    C8 C9 H91 . . . 120.1 no
    C2 C9 H91 . . . 120.0 no
    O1 C10 C11 . . . 108.46(13) no
    O1 C10 H102 . . . 109.2 no
    C11 C10 H102 . . . 110.0 no
    O1 C10 H101 . . . 109.5 no
    C11 C10 H101 . . . 110.8 no
    H102 C10 H101 . . . 108.9 no
    C10 C11 C12 . . . 111.90(14) no
    C10 C11 H111 . . . 108.0 no
    C12 C11 H111 . . . 108.6 no
    C10 C11 H112 . . . 108.4 no
    C12 C11 H112 . . . 110.4 no
    H111 C11 H112 . . . 109.4 no
    C11 C12 C13 . . . 113.60(14) no
    C11 C12 H122 . . . 108.7 no
    C13 C12 H122 . . . 108.0 no
    C11 C12 H121 . . . 109.5 no
    C13 C12 H121 . . . 108.5 no
    H122 C12 H121 . . . 108.5 no
    C12 C13 C14 . . . 113.50(14) no
    C12 C13 H131 . . . 107.9 no
    C14 C13 H131 . . . 108.5 no
    C12 C13 H132 . . . 109.1 no
    C14 C13 H132 . . . 108.8 no
    H131 C13 H132 . . . 109.0 no
    C13 C14 C15 . . . 114.01(14) no
    C13 C14 H142 . . . 108.3 no
    C15 C14 H142 . . . 108.6 no
    C13 C14 H141 . . . 109.3 no
    C15 C14 H141 . . . 108.1 no
    H142 C14 H141 . . . 108.4 no
    C14 C15 C16 . . . 113.61(14) no
    C14 C15 H151 . . . 107.8 no
    C16 C15 H151 . . . 108.7 no
    C14 C15 H152 . . . 108.7 no
    C16 C15 H152 . . . 108.8 no
    H151 C15 H152 . . . 109.2 no
    C15 C16 C17 . . . 113.93(14) no
    C15 C16 H162 . . . 108.6 no
    C17 C16 H162 . . . 108.6 no
    C15 C16 H161 . . . 109.0 no
    C17 C16 H161 . . . 108.1 no
    H162 C16 H161 . . . 108.3 no
    C16 C17 C18 . . . 113.81(14) no
    C16 C17 H172 . . . 108.8 no
    C18 C17 H172 . . . 107.9 no
    C16 C17 H171 . . . 108.7 no
    C18 C17 H171 . . . 108.8 no
    H172 C17 H171 . . . 108.7 no
    C17 C18 C19 . . . 114.02(14) no
    C17 C18 H181 . . . 108.6 no
    C19 C18 H181 . . . 108.4 no
    C17 C18 H182 . . . 109.1 no
    C19 C18 H182 . . . 108.5 no
    H181 C18 H182 . . . 108.0 no
    C18 C19 C20 . . . 114.25(14) no
    C18 C19 H192 . . . 108.1 no
    C20 C19 H192 . . . 108.7 no
    C18 C19 H191 . . . 108.2 no
    C20 C19 H191 . . . 108.8 no
    H192 C19 H191 . . . 108.7 no
    C19 C20 C21 . . . 113.30(15) no
    C19 C20 H201 . . . 108.7 no
    C21 C20 H201 . . . 108.5 no
    C19 C20 H202 . . . 108.7 no
    C21 C20 H202 . . . 109.5 no
    H201 C20 H202 . . . 108.0 no
    C20 C21 H212 . . . 112.2 no
    C20 C21 H211 . . . 111.4 no
    H212 C21 H211 . . . 107.5 no
    C20 C21 H213 . . . 110.4 no
    H212 C21 H213 . . . 107.5 no
    H211 C21 H213 . . . 107.7 no
loop_
    _geom_hbond_atom_site_label_D
    _geom_hbond_atom_site_label_H
    _geom_hbond_atom_site_label_A
    _geom_hbond_site_symmetry_D
    _geom_hbond_site_symmetry_H
    _geom_hbond_site_symmetry_A
    _geom_hbond_distance_DH
    _geom_hbond_distance_HA
    _geom_hbond_distance_DA
    _geom_hbond_angle_DHA
    _geom_hbond_publ_flag
    C10 H102 N7 . . 2_576 0.984 2.669 3.468(2) 138.49 yes
    C3 H31 O1 . . 2_666 0.944 2.673 3.569(5) 158.72 yes
