# Supplementary material for: 4-(Dodec­yloxy)benzonitrile
Source: Acta Crystallogr Sect E Struct Rep Online. 2011 Oct 22;67(Pt 11):o3000. doi: 10.1107/S1600536811041602 (PMC3247400; doi:10.1107/S1600536811041602)
Supplement: Supplementary file 2 [file e-67-o3000-Isup2.hkl]

data_I
#  1175_KHG180 in P2(1)/n                  
_audit_creation_date        "11-08-24"
_audit_creation_method      CRYSTALS 

_cell_length_a                    5.7080(6)
_cell_angle_alpha                 90
_cell_length_b                    7.3644(8)
_cell_angle_beta                  90
_cell_length_c                    40.642(5)
_cell_angle_gamma                 90

# NOTE FO on scale of Fc,      0.18437
# Status flags: 
#    o - used in refinement 
#    < - excluded by I/sigmaI cutoff 
#    l - excluded at low resolution  
#    h - excluded at high resolution  
#    x - excluded for another reason  

loop_
_refln_index_h
_refln_index_k
_refln_index_l
_refln_F_squared_meas
_refln_F_squared_calc
_refln_F_squared_sigma
_refln_observed_status
_refln_refinement_weight
   2   0   0      362.67      369.51        4.85 o   0.1211E-02
   4   0   0      419.30      389.04       19.67 o   0.7764E-03
   6   0   0      180.39      208.39       14.59 o   0.1748E-02
   1   1   0      776.69      841.05        6.42 o   0.3729E-03
   2   1   0      104.19      104.61        2.34 o   0.5835E-02
   3   1   0      101.48      114.00        3.64 o   0.5291E-02
   4   1   0        0.85        0.08        0.96 o   0.2880E+00
   5   1   0      720.10      751.66       16.89 o   0.3938E-03
   6   1   0      124.67       18.15        8.96 o   0.6280E-02
   0   2   0     8007.36     8124.43       44.69 o   0.6165E-05
   1   2   0    11755.84    11850.21       24.88 o   0.2980E-05
   2   2   0      166.71      155.54        3.18 o   0.3533E-02
   3   2   0        4.25        2.40        1.11 o   0.1884E+00
   4   2   0      160.22      171.76        7.30 o   0.2906E-02
   5   2   0      330.05      218.00       16.78 o   0.1291E-02
   6   2   0        1.18        0.11        2.48 o   0.1465E+00
   1   3   0       -0.16        0.01        0.79 o   0.6315E+00
   2   3   0        0.11        0.02        1.19 o   0.1226E+00
   3   3   0       13.85       15.69        1.71 o   0.4213E-01
   4   3   0        4.58        1.96        1.59 o   0.1571E+00
   5   3   0       73.45       89.55       10.05 o   0.4333E-02
   6   3   0       64.33       49.55        5.36 o   0.9176E-02
   0   4   0        1.65        2.92        1.30 o   0.1971E+00
   1   4   0      950.66      906.22        8.80 o   0.3071E-03
   2   4   0      993.33      997.70       12.55 o   0.2655E-03
   3   4   0      104.05      106.39        5.14 o   0.5144E-02
   4   4   0       68.05       73.80        4.49 o   0.7758E-02
   5   4   0       51.11       43.84        7.80 o   0.7807E-02
   6   4   0       92.78       73.21        5.59 o   0.6525E-02
   1   5   0        9.72        7.33        1.47 o   0.7547E-01
   2   5   0       33.09       32.84        2.68 o   0.1849E-01
   3   5   0       -0.20        0.55        2.26 o   0.9604E-02
   4   5   0        7.92        6.45        4.26 o   0.3624E-01
   5   5   0       12.55       13.96        4.48 o   0.2589E-01
   0   6   0       35.68       32.63        3.74 o   0.1615E-01
   1   6   0       69.05       65.61        4.04 o   0.8583E-02
   2   6   0      665.28      677.26       12.32 o   0.4773E-03
   3   6   0      130.50      145.04       12.81 o   0.2513E-02
   4   6   0       20.21       31.03        5.17 o   0.1530E-01
   5   6   0        8.11       10.67        2.22 o   0.5435E-01
   1   7   0       -2.38        0.02        3.14 o   0.9152E-01
   2   7   0       27.19       27.88        4.26 o   0.1748E-01
   3   7   0       -0.63        0.60        1.27 o   0.9071E-01
   4   7   0        0.57        1.89        1.67 o   0.3023E-01
   0   8   0        3.17        5.77        3.29 o   0.5708E-01
   1   8   0       -1.42        0.61        3.21 o   0.7325E-01
   2   8   0        4.94        0.00        3.70 o   0.6296E-01
  -5   0   1       63.57       72.21        6.29 o   0.6938E-02
  -3   0   1       42.40       33.92        2.83 o   0.1647E-01
  -1   0   1       38.04        0.00        2.72 l   0.0000E+00
   1   0   1     1257.69        0.00       15.04 l   0.0000E+00
   3   0   1       50.32       39.78        3.81 o   0.1295E-01
   5   0   1     2146.52     2170.25       35.09 o   0.6748E-04
  -6   1   1       20.17       13.53        4.15 o   0.2561E-01
  -5   1   1       16.01       15.40        3.59 o   0.2900E-01
  -4   1   1      804.49      837.19       19.21 o   0.3287E-03
  -3   1   1       70.79       66.83        3.08 o   0.8930E-02
  -2   1   1      274.66      267.84        3.79 o   0.1834E-02
  -1   1   1        0.33        0.29        0.54 o   0.1238E+01
   0   1   1      312.55        0.00        6.20 l   0.0000E+00
   1   1   1      103.70      117.52        2.39 o   0.5343E-02
   2   1   1       65.03       69.05        1.87 o   0.9503E-02
   3   1   1      215.64      212.42        5.28 o   0.2382E-02
   4   1   1       42.33       43.67        3.77 o   0.1304E-01
   5   1   1       68.56       72.83        5.47 o   0.7251E-02
   6   1   1      238.87      206.49       11.44 o   0.1880E-02
  -6   2   1        7.56        8.71        2.57 o   0.5548E-01
  -5   2   1       -6.61        2.15        3.09 o   0.6879E-01
  -4   2   1       14.09       15.80        2.45 o   0.3694E-01
  -3   2   1        0.97        0.77        0.50 o   0.4726E+00
  -2   2   1       71.77       79.75        2.13 o   0.8201E-02
  -1   2   1     3237.62     3192.12       12.88 o   0.3573E-04
   0   2   1    13597.00    14021.50       34.39 o   0.2175E-05
   1   2   1     3672.86     3644.69       13.30 o   0.2810E-04
   2   2   1       12.96       16.55        1.02 o   0.4485E-01
   3   2   1       84.21       70.20        3.55 o   0.7909E-02
   4   2   1        0.95        1.07        0.71 o   0.3009E+00
   5   2   1      679.57      771.28       19.66 o   0.3789E-03
   6   2   1       83.03       80.55        5.21 o   0.6579E-02
  -6   3   1       28.03       12.63        4.00 o   0.2457E-01
  -5   3   1      387.71      366.09       20.68 o   0.8002E-03
  -4   3   1       17.11       20.09        2.75 o   0.2927E-01
  -3   3   1       44.11       42.17        2.86 o   0.1427E-01
  -2   3   1        1.47        1.12        0.83 o   0.4241E+00
  -1   3   1       42.95       38.37        1.66 o   0.1662E-01
   0   3   1      211.14      226.63        3.56 o   0.2361E-02
   1   3   1       13.38       14.11        1.00 o   0.4963E-01
   2   3   1      123.86      131.22        3.13 o   0.4517E-02
   3   3   1       51.96       57.19        3.06 o   0.1097E-01
   4   3   1        1.10        1.45        1.54 o   0.2388E+00
   5   3   1      115.71      120.53       11.84 o   0.3005E-02
   6   3   1       79.81       65.93        6.00 o   0.7014E-02
  -6   4   1       37.37       13.88        4.14 o   0.2101E-01
  -5   4   1       67.66       58.01        8.91 o   0.5861E-02
  -4   4   1        0.76        0.58        1.05 o   0.1824E+00
  -3   4   1       12.56       10.43        2.03 o   0.5150E-01
  -2   4   1      736.70      714.81        9.94 o   0.4419E-03
  -1   4   1     2738.88     2688.53       15.07 o   0.4857E-04
   0   4   1     4473.63     4075.44       21.48 o   0.2147E-04
   1   4   1      782.24      766.24        9.31 o   0.4021E-03
   2   4   1     1639.28     1597.62       16.17 o   0.1195E-03
   3   4   1      118.61      120.74        5.48 o   0.4449E-02
   4   4   1       25.92       24.89        2.88 o   0.2284E-01
   5   4   1       21.44       23.92        4.79 o   0.1808E-01
   6   4   1       70.07       51.53        5.08 o   0.8965E-02
  -5   5   1       87.69       85.40        9.21 o   0.4586E-02
  -4   5   1        1.51        0.78        4.58 o   0.2038E-01
  -3   5   1        0.14        2.54        2.41 o   0.7338E-02
  -2   5   1        0.26        0.12        1.17 o   0.1315E+00
  -1   5   1      200.26      191.49        5.53 o   0.2638E-02
   0   5   1      113.07      106.59        4.50 o   0.5154E-02
   1   5   1      178.31      173.23        5.24 o   0.2999E-02
   2   5   1       18.33       19.37        2.08 o   0.3249E-01
   3   5   1        0.76        1.91        0.95 o   0.1161E+00
   4   5   1       -2.16        2.64        3.30 o   0.6999E-01
   5   5   1       29.27       31.50        5.55 o   0.1342E-01
  -5   6   1       55.12       59.49        4.07 o   0.9740E-02
  -4   6   1      247.33      218.80       15.51 o   0.1497E-02
  -3   6   1       64.19       73.80        8.74 o   0.5462E-02
  -2   6   1      691.00      726.71       12.56 o   0.4369E-03
  -1   6   1      176.53      167.93        6.27 o   0.2973E-02
   0   6   1      224.15      200.13        6.54 o   0.2368E-02
   1   6   1      152.48      143.34        5.89 o   0.3558E-02
   2   6   1      392.09      421.63        9.48 o   0.9686E-03
   3   6   1      234.64      264.54       16.46 o   0.1312E-02
   4   6   1      108.99      112.61       10.35 o   0.3496E-02
   5   6   1       51.93       47.71        4.02 o   0.1136E-01
  -4   7   1       42.60       47.10        5.51 o   0.1035E-01
  -3   7   1        0.85        0.57        1.23 o   0.1029E+00
  -2   7   1       35.86       34.64        5.01 o   0.1329E-01
  -1   7   1       27.97       16.40        6.05 o   0.1542E-01
   0   7   1       15.01       19.53        5.16 o   0.1934E-01
   1   7   1        9.14        6.06        3.18 o   0.5052E-01
   2   7   1       38.76       31.53        6.87 o   0.1046E-01
   3   7   1        2.46        3.05        2.50 o   0.9877E-01
   4   7   1       -1.68        0.89        2.92 o   0.9909E-01
  -2   8   1        6.64        1.96        2.24 o   0.1021E+00
  -1   8   1        2.35        4.65        2.82 o   0.7551E-01
   0   8   1       13.05       13.35        3.47 o   0.3298E-01
   1   8   1       28.19       19.66        6.11 o   0.1453E-01
   2   8   1        7.76        0.12        3.64 o   0.5939E-01
   3   8   1      308.33      333.50       12.15 o   0.1208E-02
   0   9   1        7.58        0.80        1.86 o   0.1314E+00
  -6   0   2      308.66      336.97       18.37 o   0.9760E-03
  -4   0   2     1405.38     1458.03       35.92 o   0.1254E-03
  -2   0   2       39.99       35.60        1.85 o   0.1774E-01
   2   0   2     2926.91     2879.57       13.69 o   0.4304E-04
   4   0   2       29.63       23.48        5.36 o   0.1548E-01
   6   0   2       -0.16        0.66        4.52 o   0.5993E-03
  -6   1   2      132.28      119.37        8.79 o   0.3583E-02
  -5   1   2       23.42       21.95        3.63 o   0.2244E-01
  -4   1   2      749.66      807.97       14.83 o   0.3699E-03
  -3   1   2      125.36      132.90        4.47 o   0.4262E-02
  -2   1   2       69.79       84.42        1.79 o   0.8001E-02
  -1   1   2      198.04      197.28        3.70 o   0.2710E-02
   0   1   2      439.40        0.00        5.02 l   0.0000E+00
   1   1   2     7361.83     8032.00       35.85 o   0.6620E-05
   2   1   2       28.20       22.96        1.50 o   0.2703E-01
   3   1   2        1.05        1.44        0.89 o   0.3930E+00
   4   1   2        0.94        1.16        0.62 o   0.3429E+00
   5   1   2      398.44      434.38       12.59 o   0.8811E-03
   6   1   2       64.43       23.68        6.34 o   0.1068E-01
  -6   2   2       59.40       28.76        6.18 o   0.1062E-01
  -5   2   2      246.54      260.71        9.61 o   0.1703E-02
  -4   2   2      718.37      740.87       15.44 o   0.4074E-03
  -3   2   2        3.98        5.00        1.01 o   0.1359E+00
  -2   2   2      100.46       99.05        2.62 o   0.6111E-02
  -1   2   2     2772.85     2824.12       11.84 o   0.4563E-04
   0   2   2    20369.29    21071.58       58.13 o   0.9776E-06
   1   2   2    19321.14    19573.94       25.85 o   0.1118E-05
   2   2   2       63.71       51.78        2.36 o   0.1138E-01
   3   2   2       58.81       67.48        3.02 o   0.9464E-02
   4   2   2        0.55        0.94        0.85 o   0.2880E+00
   5   2   2      549.23      486.47       18.00 o   0.6262E-03
   6   2   2       27.06       12.99        4.91 o   0.2056E-01
  -6   3   2      120.44      101.40        9.38 o   0.3845E-02
  -5   3   2        0.34        2.90        3.13 o   0.2574E-02
  -4   3   2      860.00      868.15       17.65 o   0.3137E-03
  -3   3   2      137.17      143.95        5.48 o   0.3744E-02
  -2   3   2        3.74        6.77        0.88 o   0.1163E+00
  -1   3   2      146.00      151.85        3.09 o   0.3800E-02
   0   3   2       70.51       65.05        2.43 o   0.9404E-02
   1   3   2      727.49      710.24        6.58 o   0.4588E-03
   2   3   2        4.01        4.70        0.85 o   0.1473E+00
   3   3   2       -0.08        0.12        1.73 o   0.2759E-01
   4   3   2        7.66       10.49        1.78 o   0.6142E-01
   5   3   2      125.24      121.55       12.04 o   0.2898E-02
   6   3   2       28.98       17.23        4.60 o   0.1970E-01
  -6   4   2       97.92       74.94        5.68 o   0.6283E-02
  -5   4   2        6.37        1.03        3.72 o   0.5661E-01
  -4   4   2      687.01      687.55       13.93 o   0.4544E-03
  -3   4   2        1.08        1.70        1.10 o   0.3084E+00
  -2   4   2      508.13      532.90        8.26 o   0.7124E-03
  -1   4   2     1711.82     1628.91       13.49 o   0.1152E-03
   0   4   2     1395.41     1313.53       12.10 o   0.1650E-03
   1   4   2      142.17      127.95        4.05 o   0.4246E-02
   2   4   2     1236.30     1235.77       14.11 o   0.1868E-03
   3   4   2       79.83       82.51        4.56 o   0.6844E-02
   4   4   2      147.77      146.21        6.55 o   0.3447E-02
   5   4   2      476.05      476.27       22.52 o   0.5999E-03
   6   4   2        7.50        0.19        3.04 o   0.7821E-01
  -5   5   2       -0.47        1.54        2.41 o   0.7293E-02
  -4   5   2      494.40      497.12       23.65 o   0.5584E-03
  -3   5   2       62.66       69.06        4.26 o   0.8428E-02
  -2   5   2       40.74       43.91        3.33 o   0.1369E-01
  -1   5   2        1.05        0.93        1.04 o   0.4168E+00
   0   5   2        7.66        5.52        1.45 o   0.9421E-01
   1   5   2       38.56       34.77        2.84 o   0.1677E-01
   2   5   2        3.58        2.54        1.37 o   0.1724E+00
   3   5   2        1.09        2.21        1.31 o   0.2387E+00
   4   5   2        6.34        8.22        3.65 o   0.4226E-01
   5   5   2       28.41       21.25        5.30 o   0.1631E-01
  -5   6   2       22.58       14.37        2.40 o   0.3387E-01
  -4   6   2       36.90       33.63        6.63 o   0.1069E-01
  -3   6   2        0.38        0.61        2.77 o   0.4228E-02
  -2   6   2      568.43      602.72       11.40 o   0.5793E-03
  -1   6   2        2.46        0.20        1.29 o   0.3375E+00
   0   6   2       20.36       18.66        2.18 o   0.3176E-01
   1   6   2        4.82        5.28        1.41 o   0.1114E+00
   2   6   2      270.02      280.70        7.88 o   0.1636E-02
   3   6   2      420.31      438.83       21.81 o   0.6727E-03
   4   6   2       15.77       14.79        4.79 o   0.2281E-01
   5   6   2       15.43        8.96        2.52 o   0.4628E-01
  -4   7   2       15.99       15.12        4.05 o   0.2649E-01
  -3   7   2       52.53       58.56        7.45 o   0.7185E-02
  -2   7   2        0.44        1.55        2.25 o   0.9699E-02
  -1   7   2       28.39       29.95        5.78 o   0.1333E-01
   0   7   2        4.75        5.05        3.51 o   0.5241E-01
   1   7   2       14.02       16.97        5.31 o   0.1986E-01
   2   7   2       15.49       11.83        4.72 o   0.2484E-01
   3   7   2       11.35        2.24        2.78 o   0.6721E-01
   4   7   2        6.29        4.23        2.75 o   0.7013E-01
  -2   8   2       92.93       83.83        5.79 o   0.5955E-02
  -1   8   2       67.16       66.11        5.88 o   0.7446E-02
   0   8   2       15.99       22.87        5.29 o   0.1764E-01
   1   8   2       34.67       37.45        6.54 o   0.1051E-01
   2   8   2       13.83        9.44        3.81 o   0.3393E-01
   3   8   2      211.16      207.63       10.31 o   0.2051E-02
   0   9   2       12.09       10.14        2.20 o   0.5086E-01
  -5   0   3      731.00      773.90       20.77 o   0.3603E-03
  -3   0   3        5.39        7.91        1.27 o   0.8942E-01
  -1   0   3      268.10        0.00        5.70 l   0.0000E+00
   1   0   3     7688.09        0.00       37.13 l   0.0000E+00
   3   0   3       95.08       72.38        3.77 o   0.7319E-02
   5   0   3      895.87      947.87       22.91 o   0.2659E-03
  -6   1   3      167.61       50.65       10.79 o   0.3907E-02
  -5   1   3       -5.14        0.16        2.33 o   0.1268E+00
  -4   1   3     2622.49     2637.99       27.84 o   0.4962E-04
  -3   1   3       33.02       36.41        1.95 o   0.1843E-01
  -2   1   3      265.61      247.66        3.43 o   0.1998E-02
  -1   1   3       37.93       37.66        1.96 o   0.1726E-01
   0   1   3       34.04        0.00        1.65 l   0.0000E+00
   1   1   3     2592.20     2767.86       14.23 o   0.4849E-04
   2   1   3        1.37        0.07        0.61 o   0.9465E+00
   3   1   3      174.51      164.10        4.29 o   0.3242E-02
   4   1   3        4.39        5.08        1.49 o   0.1134E+00
   5   1   3       56.23       37.78        6.40 o   0.9561E-02
   6   1   3       92.92       69.77        5.99 o   0.6489E-02
  -6   2   3      168.69      152.52        9.01 o   0.2846E-02
  -5   2   3       28.39       16.96        3.95 o   0.2238E-01
  -4   2   3        4.89        6.72        1.70 o   0.8967E-01
  -3   2   3        1.33        1.89        0.93 o   0.3160E+00
  -2   2   3       71.94       74.89        2.25 o   0.8535E-02
  -1   2   3     2629.89     2603.83       12.23 o   0.5192E-04
   0   2   3     3804.70     3793.81       16.24 o   0.2610E-04
   1   2   3     3785.91     3700.62       10.34 o   0.2711E-04
   2   2   3       94.57       84.76        2.86 o   0.6924E-02
   3   2   3      570.77      518.17        9.18 o   0.6838E-03
   4   2   3        2.78        1.80        1.48 o   0.1960E+00
   5   2   3      623.72      669.24       18.82 o   0.4520E-03
   6   2   3       98.35       88.66        5.68 o   0.5704E-02
  -6   3   3       62.68       13.48        7.99 o   0.9414E-02
  -5   3   3      358.17      372.49       19.91 o   0.8323E-03
  -4   3   3      186.55      188.39        8.31 o   0.2482E-02
  -3   3   3       -0.47        0.10        0.75 o   0.7380E+00
  -2   3   3       32.28       31.47        1.82 o   0.2066E-01
  -1   3   3       50.41       49.88        1.87 o   0.1304E-01
   0   3   3        5.24        5.94        0.79 o   0.1193E+00
   1   3   3     3227.30     3098.81       14.94 o   0.3703E-04
   2   3   3      412.65      409.27        6.04 o   0.1026E-02
   3   3   3        7.13        8.69        1.45 o   0.7554E-01
   4   3   3        3.71        3.81        1.51 o   0.1351E+00
   5   3   3       36.28       37.68        6.78 o   0.1007E-01
   6   3   3       69.22       49.48        8.44 o   0.6492E-02
  -6   4   3       60.47       32.25        4.71 o   0.1214E-01
  -5   4   3        6.37        9.14        3.42 o   0.4371E-01
  -4   4   3      534.60      566.44       12.36 o   0.6213E-03
  -3   4   3        4.19        3.33        1.82 o   0.1217E+00
  -2   4   3      231.83      215.00        5.60 o   0.2273E-02
  -1   4   3     1985.18     1939.67       13.52 o   0.8660E-04
   0   4   3      160.26      143.20        4.17 o   0.3718E-02
   1   4   3      693.34      709.23        8.90 o   0.4628E-03
   2   4   3     2320.24     2144.53       17.50 o   0.6961E-04
   3   4   3      123.02      128.02        5.65 o   0.4187E-02
   4   4   3       54.79       49.99        4.04 o   0.1087E-01
   5   4   3        1.89        8.23        3.64 o   0.4643E-01
   6   4   3       66.53       59.94        4.68 o   0.8723E-02
  -5   5   3       43.25       34.80        7.01 o   0.9694E-02
  -4   5   3      400.40      430.35       21.51 o   0.6976E-03
  -3   5   3        0.38        0.96        1.41 o   0.6034E-01
  -2   5   3        6.95        5.94        1.69 o   0.8790E-01
  -1   5   3       -0.65        0.00        0.54 o   0.9374E+00
   0   5   3        1.52        1.96        0.96 o   0.2962E+00
   1   5   3      523.93      437.64        9.87 o   0.8176E-03
   2   5   3      155.49      167.38        5.62 o   0.3195E-02
   3   5   3        2.22        3.07        1.66 o   0.1531E+00
   4   5   3       -2.94        0.44        4.04 o   0.5549E-01
   5   5   3       70.21       69.23        5.90 o   0.7157E-02
  -5   6   3       48.99       31.09        3.32 o   0.1559E-01
  -4   6   3       -3.12        0.55        3.29 o   0.7874E-01
  -3   6   3      123.32      137.02       12.09 o   0.2741E-02
  -2   6   3      657.28      691.89       15.77 o   0.4498E-03
  -1   6   3       -0.05        0.03        3.26 o   0.2215E-02
   0   6   3      286.99      270.70        8.05 o   0.1635E-02
   1   6   3      313.83      333.29        7.60 o   0.1347E-02
   2   6   3       40.56       53.00        2.94 o   0.1250E-01
   3   6   3      472.45      473.29       22.52 o   0.6037E-03
   4   6   3       15.62       13.21        4.78 o   0.2369E-01
   5   6   3       31.56       21.58        4.62 o   0.1774E-01
  -4   7   3       70.82       65.74        7.00 o   0.6655E-02
  -3   7   3      170.07      156.41       12.68 o   0.2286E-02
  -2   7   3        0.93        0.11        1.18 o   0.1278E+00
  -1   7   3        5.58        4.74        2.61 o   0.7349E-01
   0   7   3       26.63       28.90        5.83 o   0.1354E-01
   1   7   3       12.07        4.65        4.91 o   0.2955E-01
   2   7   3        6.29        8.36        4.60 o   0.3157E-01
   3   7   3       16.25       19.00        3.06 o   0.2895E-01
   4   7   3        7.02        0.82        2.82 o   0.8445E-01
  -2   8   3        0.61        0.62        2.28 o   0.9184E-02
  -1   8   3       58.68       73.10        5.54 o   0.7489E-02
   0   8   3        1.77        8.06        3.94 o   0.1275E-01
   1   8   3       66.95       64.06        8.72 o   0.5769E-02
   2   8   3        0.06        1.14        5.33 o   0.3101E-03
   3   8   3       41.92       43.62        5.07 o   0.1137E-01
   0   9   3       -0.38        0.03        1.26 o   0.9838E-01
  -6   0   4      307.92      315.53       19.37 o   0.9798E-03
  -4   0   4     1100.30     1154.94       31.91 o   0.1819E-03
  -2   0   4      274.68      254.44        4.78 o   0.1884E-02
   0   0   4     4574.75        0.00       19.37 l   0.0000E+00
   2   0   4     8186.79     8129.80       24.96 o   0.6123E-05
   4   0   4       20.15       15.09        4.76 o   0.2179E-01
   6   0   4      837.01      788.76       29.79 o   0.2896E-03
  -6   1   4      235.45      170.90       11.37 o   0.2112E-02
  -5   1   4      360.13      385.00       12.08 o   0.1022E-02
  -4   1   4       54.83       57.42        4.15 o   0.9930E-02
  -3   1   4       25.91       25.64        1.77 o   0.2542E-01
  -2   1   4       71.04       77.18        1.86 o   0.8497E-02
  -1   1   4      222.07      235.50        4.75 o   0.2192E-02
   0   1   4      273.07        0.00        4.42 l   0.0000E+00
   1   1   4    33942.89    38717.67       95.64 o   0.3118E-06
   2   1   4       66.38       74.66        2.04 o   0.8860E-02
   3   1   4       27.49       26.05        1.83 o   0.2460E-01
   4   1   4        2.62        2.63        1.29 o   0.1915E+00
   5   1   4      404.84      430.16       12.72 o   0.8798E-03
   6   1   4      154.84       78.84        9.77 o   0.3833E-02
  -6   2   4      173.55       63.01        9.45 o   0.4048E-02
  -5   2   4      100.19      104.72        6.64 o   0.4821E-02
  -4   2   4      694.02      726.71       15.30 o   0.4219E-03
  -3   2   4       92.31      104.90        3.79 o   0.5762E-02
  -2   2   4        1.11        0.35        0.62 o   0.8294E+00
  -1   2   4      125.24      129.50        2.53 o   0.4621E-02
   0   2   4     6657.60     6799.80       18.74 o   0.8804E-05
   1   2   4     4074.25     4051.82       11.94 o   0.2312E-04
   2   2   4       35.86       44.23        2.26 o   0.1541E-01
   3   2   4      513.14      510.87        8.76 o   0.7329E-03
   4   2   4       73.89       80.06        4.36 o   0.7243E-02
   5   2   4       10.78       11.87        3.16 o   0.3876E-01
   6   2   4      106.53       37.39        8.69 o   0.6041E-02
  -6   3   4       52.27       26.24        6.70 o   0.1056E-01
  -5   3   4       37.97       26.59        7.28 o   0.1041E-01
  -4   3   4      574.96      612.64       14.53 o   0.5426E-03
  -3   3   4      257.20      286.93        8.75 o   0.1599E-02
  -2   3   4       79.14       87.08        2.93 o   0.7213E-02
  -1   3   4      158.34      169.41        3.30 o   0.3365E-02
   0   3   4       20.50       19.53        1.49 o   0.3347E-01
   1   3   4     1678.21     1576.14       10.94 o   0.1218E-03
   2   3   4      101.06      102.28        3.29 o   0.5817E-02
   3   3   4        6.20        5.37        1.34 o   0.1055E+00
   4   3   4       45.68       51.39        3.67 o   0.1165E-01
   5   3   4       76.04       62.22        9.67 o   0.5161E-02
   6   3   4       84.63       76.36        9.01 o   0.4943E-02
  -6   4   4       22.75        4.35        3.59 o   0.3663E-01
  -5   4   4       26.14       28.96        5.73 o   0.1382E-01
  -4   4   4       65.82       69.33        4.51 o   0.8139E-02
  -3   4   4       55.82       60.03        4.47 o   0.9361E-02
  -2   4   4       67.21       70.67        3.07 o   0.8749E-02
  -1   4   4     1686.80     1586.06       13.63 o   0.1196E-03
   0   4   4        1.20        1.72        1.12 o   0.2979E+00
   1   4   4      578.45      569.00        8.16 o   0.6305E-03
   2   4   4      901.84      890.59       11.04 o   0.3170E-03
   3   4   4        1.58        1.20        1.33 o   0.2796E+00
   4   4   4      200.06      207.60        6.74 o   0.2393E-02
   5   4   4       31.23       25.69        5.85 o   0.1369E-01
   6   4   4       39.13        5.00        4.18 o   0.2488E-01
  -5   5   4      119.17      108.96       10.39 o   0.3466E-02
  -4   5   4        1.03        1.90        4.08 o   0.1489E-01
  -3   5   4      122.41      135.82        6.84 o   0.3800E-02
  -2   5   4        5.20        6.35        1.47 o   0.9733E-01
  -1   5   4        5.90        6.39        1.03 o   0.1048E+00
   0   5   4       16.54       19.80        1.81 o   0.3410E-01
   1   5   4       19.09       17.66        2.07 o   0.3394E-01
   2   5   4       87.74       93.02        4.29 o   0.6233E-02
   3   5   4       -1.17        0.00        1.55 o   0.3401E+00
   4   5   4        4.50        5.79        3.26 o   0.5570E-01
   5   5   4       -0.34        0.04        2.02 o   0.1488E-01
  -5   6   4       66.62       53.53        3.62 o   0.1012E-01
  -4   6   4       66.42       53.50        8.52 o   0.6322E-02
  -3   6   4      275.80      238.67       17.83 o   0.1249E-02
  -2   6   4      389.20      409.55       10.41 o   0.9787E-03
  -1   6   4       60.12       61.97        3.49 o   0.9663E-02
   0   6   4      261.98      247.94        7.75 o   0.1831E-02
   1   6   4      100.50      103.35        4.07 o   0.5597E-02
   2   6   4        0.77        0.05        0.91 o   0.3663E+00
   3   6   4      525.85      570.70       23.69 o   0.4961E-03
   4   6   4      105.76      100.81        7.02 o   0.4725E-02
  -4   7   4       14.54       12.30        3.81 o   0.3077E-01
  -3   7   4      433.59      440.70       19.72 o   0.7046E-03
  -2   7   4        0.28        0.97        1.62 o   0.3491E-01
  -1   7   4       17.05       16.27        5.10 o   0.2043E-01
   0   7   4       16.49       11.88        4.98 o   0.2309E-01
   1   7   4        5.57        5.17        4.09 o   0.4169E-01
   2   7   4       46.53       47.95        7.76 o   0.7730E-02
   3   7   4        1.95        2.35        1.90 o   0.1511E+00
   4   7   4        7.47        2.69        2.40 o   0.8611E-01
  -2   8   4      328.63      370.85       14.51 o   0.1017E-02
  -1   8   4      115.88      113.67        7.47 o   0.4167E-02
   0   8   4       33.56       29.11        6.64 o   0.1143E-01
   1   8   4       33.62       36.97        6.91 o   0.1010E-01
   2   8   4        0.83        0.89        1.51 o   0.4577E-01
   3   8   4       27.69       38.08        4.05 o   0.1519E-01
   0   9   4       10.45        9.64        1.98 o   0.5720E-01
  -5   0   5      785.23      836.00       21.50 o   0.3224E-03
  -3   0   5     1470.28     1505.33       17.45 o   0.1349E-03
  -1   0   5       26.58       25.63        1.86 o   0.2505E-01
   1   0   5    14870.30    16726.85       47.47 o   0.1622E-05
   3   0   5      395.65      335.54        9.06 o   0.1176E-02
   5   0   5        7.42       14.57        2.63 o   0.4228E-01
  -6   1   5      187.97      139.35       10.51 o   0.2663E-02
  -5   1   5      198.68      209.77        9.20 o   0.2174E-02
  -4   1   5        9.47        6.55        1.97 o   0.7050E-01
  -3   1   5      317.66      337.04        5.82 o   0.1371E-02
  -2   1   5       22.67       21.14        1.22 o   0.3153E-01
  -1   1   5       56.15       53.43        2.58 o   0.1154E-01
   0   1   5       63.50        0.00        2.84 l   0.0000E+00
   1   1   5     3339.25     3450.16       19.27 o   0.3167E-04
   2   1   5        7.96        5.72        0.79 o   0.1060E+00
   3   1   5       79.61       76.43        2.98 o   0.7862E-02
   4   1   5        7.43        6.43        1.50 o   0.8703E-01
   5   1   5        0.03        0.47       14.47 o   0.5703E-05
   6   1   5      774.13      799.55       15.83 o   0.3639E-03
  -6   2   5      290.35      265.09       11.48 o   0.1489E-02
  -5   2   5      239.07      264.99       12.31 o   0.1544E-02
  -4   2   5      426.32      434.71       12.02 o   0.8669E-03
  -3   2   5      249.47      248.78        6.16 o   0.1940E-02
  -2   2   5       -0.28        0.00        0.65 o   0.1442E+01
  -1   2   5     1015.07     1002.63        6.66 o   0.2690E-03
   0   2   5     1415.00     1415.46        7.96 o   0.1528E-03
   1   2   5      104.54      103.97        2.16 o   0.5887E-02
   2   2   5     1649.06     1535.79       14.51 o   0.1252E-03
   3   2   5     1261.72     1175.66       13.76 o   0.1950E-03
   4   2   5        6.06        5.14        1.83 o   0.9273E-01
   5   2   5       60.15       63.58        6.11 o   0.7668E-02
   6   2   5      221.94      196.79       10.70 o   0.2051E-02
  -6   3   5       52.48       56.28        6.31 o   0.8258E-02
  -5   3   5       39.38       37.90        7.04 o   0.9551E-02
  -4   3   5       47.14       44.62        4.33 o   0.1178E-01
  -3   3   5       80.18       84.11        4.33 o   0.6845E-02
  -2   3   5        8.82       10.29        1.18 o   0.6736E-01
  -1   3   5      221.39      215.83        3.62 o   0.2411E-02
   0   3   5       41.05       42.49        1.90 o   0.1555E-01
   1   3   5     2225.68     2117.77       12.73 o   0.7321E-04
   2   3   5       42.52       40.43        2.21 o   0.1556E-01
   3   3   5        1.74        0.03        1.13 o   0.4774E+00
   4   3   5       12.58        8.67        2.08 o   0.5554E-01
   5   3   5      139.78      125.93       12.55 o   0.2684E-02
   6   3   5      334.88      280.96       17.48 o   0.1096E-02
  -6   4   5      103.18       82.24        7.70 o   0.5054E-02
  -5   4   5        9.70       17.33        4.23 o   0.2611E-01
  -4   4   5      148.22      148.44        7.62 o   0.3240E-02
  -3   4   5        6.83        5.26        2.00 o   0.8414E-01
  -2   4   5       54.96       47.75        3.12 o   0.1204E-01
  -1   4   5      644.20      625.96        8.47 o   0.5446E-03
   0   4   5        2.40        0.39        0.84 o   0.4695E+00
   1   4   5       50.33       36.12        2.35 o   0.1551E-01
   2   4   5      946.80      878.48       12.36 o   0.3102E-03
   3   4   5        1.26        0.13        1.40 o   0.3773E+00
   4   4   5       97.31       99.67        6.15 o   0.5169E-02
   5   4   5       63.03       67.90        8.62 o   0.5755E-02
   6   4   5      208.77      188.97        8.02 o   0.2409E-02
  -5   5   5        2.46        1.11        2.40 o   0.1269E+00
  -4   5   5      191.91      201.76       15.05 o   0.1712E-02
  -3   5   5        1.03        1.57        2.25 o   0.1095E+00
  -2   5   5       30.40       31.74        2.91 o   0.1892E-01
  -1   5   5       65.71       63.59        2.98 o   0.9520E-02
   0   5   5       11.51       11.24        1.56 o   0.5549E-01
   1   5   5     1109.29      964.78       14.46 o   0.2552E-03
   2   5   5       29.73       33.13        2.62 o   0.1909E-01
   3   5   5        0.70        0.98        0.68 o   0.4020E+00
   4   5   5       39.98       37.19        4.94 o   0.1264E-01
   5   5   5        6.49        4.85        2.38 o   0.7718E-01
  -5   6   5       38.17       30.57        3.44 o   0.1693E-01
  -4   6   5        4.33        6.07        3.49 o   0.5083E-01
  -3   6   5     1219.34     1195.63       36.94 o   0.1588E-03
  -2   6   5      298.04      333.66       12.99 o   0.1192E-02
  -1   6   5       71.29       69.18        4.13 o   0.8172E-02
   0   6   5      372.98      380.34        9.13 o   0.1087E-02
   1   6   5      132.91      145.54        4.31 o   0.3927E-02
   2   6   5        0.91        2.91        0.93 o   0.1614E+00
   3   6   5      207.78      230.26       15.20 o   0.1551E-02
   4   6   5        3.03        1.91        2.41 o   0.1125E+00
  -4   7   5        0.61        5.56        1.69 o   0.1453E-01
  -3   7   5      459.50      405.56       20.34 o   0.7166E-03
  -2   7   5       15.91       18.34        3.18 o   0.2899E-01
  -1   7   5        0.86        0.89        1.62 o   0.3516E-01
   0   7   5        6.94       11.01        4.24 o   0.3200E-01
   1   7   5       -1.21        3.10        4.57 o   0.1282E-01
   2   7   5       84.81       80.20       10.12 o   0.4387E-02
   3   7   5       37.14       35.77        6.48 o   0.1065E-01
   4   7   5        5.27        1.13        2.06 o   0.1308E+00
  -2   8   5       37.92       50.76        6.29 o   0.9325E-02
  -1   8   5      111.38      104.64        7.45 o   0.4428E-02
   0   8   5        1.46        2.54        3.38 o   0.4506E-01
   1   8   5       40.84       32.75        7.48 o   0.9379E-02
   2   8   5       14.97        9.00        3.85 o   0.3339E-01
   3   8   5       16.46       12.29        3.57 o   0.3163E-01
  -6   0   6      180.01      199.73       14.97 o   0.1754E-02
  -4   0   6       -0.16        0.12        3.16 o   0.2515E-02
  -2   0   6       34.33       34.73        2.21 o   0.1847E-01
   0   0   6     2614.04        0.00       14.78 l   0.0000E+00
   2   0   6    11909.44    12070.13       38.59 o   0.2877E-05
   4   0   6       46.90       44.71        6.92 o   0.8772E-02
   6   0   6       83.59       80.15        9.94 o   0.4475E-02
  -6   1   6      168.76      149.40       10.14 o   0.2715E-02
  -5   1   6      295.55      309.25       14.04 o   0.1219E-02
  -4   1   6       30.37       33.92        3.23 o   0.1753E-01
  -3   1   6     2858.17     2858.96       15.98 o   0.4393E-04
  -2   1   6      218.97      208.17        3.74 o   0.2489E-02
  -1   1   6       66.14       58.10        2.98 o   0.1006E-01
   0   1   6       17.54       18.68        1.52 o   0.3608E-01
   1   1   6     8338.59     8540.73       28.82 o   0.5676E-05
   2   1   6      286.14      298.96        4.20 o   0.1630E-02
   3   1   6       18.32       21.00        1.55 o   0.3290E-01
   4   1   6       25.18       21.21        2.51 o   0.2645E-01
   5   1   6       -1.13        0.05        2.16 o   0.1922E+00
   6   1   6       16.44        0.01        5.26 o   0.2843E-01
  -6   2   6      194.39       82.79        9.93 o   0.3410E-02
  -5   2   6       42.79       36.30        7.50 o   0.8973E-02
  -4   2   6      169.99      166.81        7.68 o   0.2858E-02
  -3   2   6     2016.48     2031.55       17.47 o   0.8060E-04
  -2   2   6      136.39      136.81        3.38 o   0.4198E-02
  -1   2   6        9.13       10.44        0.80 o   0.6959E-01
   0   2   6     1432.62     1380.00        7.68 o   0.1561E-03
   1   2   6     2093.18     2022.38        8.92 o   0.8066E-04
   2   2   6      492.64      481.11        8.08 o   0.7959E-03
   3   2   6      779.61      780.63       10.91 o   0.3904E-03
   4   2   6      149.29      149.35        7.32 o   0.3272E-02
   5   2   6       11.25        6.59        5.34 o   0.2524E-01
   6   2   6      313.70      267.47       12.00 o   0.1412E-02
  -6   3   6       41.42        2.77        6.96 o   0.1427E-01
  -5   3   6       41.64       42.22        7.08 o   0.9023E-02
  -4   3   6      643.41      663.26       15.35 o   0.4745E-03
  -3   3   6     1358.30     1385.72       17.56 o   0.1540E-03
  -2   3   6      399.04      400.56        6.48 o   0.1057E-02
  -1   3   6       40.46       46.46        1.61 o   0.1493E-01
   0   3   6       28.42       27.22        1.62 o   0.2404E-01
   1   3   6      685.80      665.99        7.18 o   0.5020E-03
   2   3   6      699.68      671.18        9.41 o   0.4844E-03
   3   3   6       16.76       12.51        1.93 o   0.4357E-01
   4   3   6       21.30       24.54        2.61 o   0.2516E-01
   5   3   6        5.45        9.26        4.25 o   0.3455E-01
   6   3   6      138.77      146.27       10.99 o   0.2763E-02
  -6   4   6       67.61       18.42        7.18 o   0.9876E-02
  -5   4   6        8.67       14.98        3.22 o   0.3559E-01
  -4   4   6      206.82      200.98       15.36 o   0.1657E-02
  -3   4   6     1240.85     1276.71       17.84 o   0.1761E-03
  -2   4   6      116.56      119.34        4.44 o   0.4729E-02
  -1   4   6      912.56      867.49       10.16 o   0.3255E-03
   0   4   6      157.67      153.94        3.94 o   0.3573E-02
   1   4   6      429.44      387.46        6.64 o   0.1049E-02
   2   4   6       59.13       75.01        3.22 o   0.8670E-02
   3   4   6      195.54      199.40        7.20 o   0.2447E-02
   4   4   6      297.15      319.76        9.09 o   0.1377E-02
   5   4   6       34.19       30.41        6.32 o   0.1177E-01
   6   4   6       17.91       17.81        4.09 o   0.2410E-01
  -5   5   6      102.41       89.23        6.73 o   0.5219E-02
  -4   5   6       30.71       35.33        6.43 o   0.1117E-01
  -3   5   6     1056.84     1107.85       19.85 o   0.2181E-03
  -2   5   6       40.41       43.52        3.37 o   0.1374E-01
  -1   5   6       44.16       49.32        2.48 o   0.1327E-01
   0   5   6       15.44       13.63        1.74 o   0.4408E-01
   1   5   6       66.04       59.97        3.66 o   0.9456E-02
   2   5   6       -1.01        0.00        1.31 o   0.4618E+00
   3   5   6        3.06        0.61        1.67 o   0.2129E+00
   4   5   6        9.45       12.60        2.82 o   0.4191E-01
   5   5   6       -0.43        0.62        1.53 o   0.4443E-01
  -5   6   6       19.47       14.87        2.59 o   0.3399E-01
  -4   6   6        6.85        5.58        2.46 o   0.7031E-01
  -3   6   6      123.44      108.44       12.37 o   0.2980E-02
  -2   6   6      443.63      471.05       15.84 o   0.7345E-03
  -1   6   6      129.25      138.39        5.44 o   0.3940E-02
   0   6   6      308.98      309.99        7.57 o   0.1441E-02
   1   6   6       76.79       75.32        3.35 o   0.7890E-02
   2   6   6       47.97       45.42        3.95 o   0.1206E-01
   3   6   6      211.84      228.25       10.72 o   0.1892E-02
   4   6   6       67.72       60.49        5.60 o   0.7982E-02
  -4   7   6       12.53       10.19        3.61 o   0.3555E-01
  -3   7   6       -2.71        4.80        3.74 o   0.5126E-01
  -2   7   6        4.54        5.46        2.36 o   0.7927E-01
  -1   7   6        6.25       12.56        3.66 o   0.3604E-01
   0   7   6        5.80        4.01        3.43 o   0.5556E-01
   1   7   6        6.27        7.32        2.77 o   0.5821E-01
   2   7   6       43.34       31.09        9.42 o   0.7198E-02
   3   7   6        1.24        0.29        1.98 o   0.2115E+00
   4   7   6        5.47        2.99        1.64 o   0.1271E+00
  -2   8   6      482.82      516.08       17.80 o   0.6326E-03
  -1   8   6       78.66       78.50        6.19 o   0.6314E-02
   0   8   6       46.70       54.47        7.22 o   0.7796E-02
   1   8   6       34.36       42.61        6.68 o   0.9802E-02
   2   8   6        1.48        7.36        2.95 o   0.6221E-01
   3   8   6        1.45        0.56        2.25 o   0.1605E+00
  -5   0   7      760.22      849.78       31.83 o   0.2737E-03
  -3   0   7     6091.78     5816.31       31.15 o   0.1128E-04
  -1   0   7      921.03      928.15       16.81 o   0.2867E-03
   1   0   7     7673.00     7838.13       26.66 o   0.6687E-05
   3   0   7     1252.56     1129.15       16.46 o   0.2009E-03
   5   0   7      240.58      239.49       17.01 o   0.1344E-02
  -6   1   7      143.49      110.86        9.53 o   0.3460E-02
  -5   1   7      654.16      659.12       20.50 o   0.4357E-03
  -4   1   7      205.47      214.83        8.04 o   0.2210E-02
  -3   1   7       63.22       68.13        2.65 o   0.9375E-02
  -2   1   7      212.74      199.57        3.79 o   0.2605E-02
  -1   1   7       10.72        9.53        0.99 o   0.6859E-01
   0   1   7       37.58       50.06        2.17 o   0.1400E-01
   1   1   7       41.45       49.14        1.45 o   0.1432E-01
   2   1   7      125.07      121.63        2.85 o   0.4804E-02
   3   1   7       39.25       33.29        2.50 o   0.1761E-01
   4   1   7        9.27       10.78        2.49 o   0.4918E-01
   5   1   7        9.23       14.10        2.62 o   0.4156E-01
   6   1   7      454.21      430.58       12.18 o   0.8486E-03
  -6   2   7      303.95      238.50       11.59 o   0.1562E-02
  -5   2   7      430.78      488.93       16.37 o   0.7116E-03
  -4   2   7      846.08      852.02       17.03 o   0.3240E-03
  -3   2   7      198.16      216.69        6.20 o   0.2362E-02
  -2   2   7      253.15      226.75        5.74 o   0.2096E-02
  -1   2   7       14.88       14.81        0.98 o   0.4663E-01
   0   2   7      513.78      513.35        4.44 o   0.7610E-03
   1   2   7      120.72      132.60        2.24 o   0.4621E-02
   2   2   7     5984.43     5657.96       27.39 o   0.1184E-04
   3   2   7     1132.16     1063.97       13.21 o   0.2306E-03
   4   2   7        6.17        5.27        1.75 o   0.9433E-01
   5   2   7       21.56       16.77        5.75 o   0.1705E-01
   6   2   7       78.19       71.53        6.19 o   0.6667E-02
  -6   3   7      161.41      148.55       10.66 o   0.2680E-02
  -5   3   7        7.60       11.86        4.12 o   0.3197E-01
  -4   3   7      140.74      145.54        7.38 o   0.3376E-02
  -3   3   7      274.24      290.76        7.94 o   0.1579E-02
  -2   3   7        2.69        3.55        0.96 o   0.1873E+00
  -1   3   7       50.64       47.07        1.81 o   0.1357E-01
   0   3   7        6.02        6.68        1.10 o   0.9993E-01
   1   3   7        8.74        7.77        1.01 o   0.8280E-01
   2   3   7      938.24     1001.01       11.08 o   0.2749E-03
   3   3   7        0.08        0.00        1.86 o   0.2098E-01
   4   3   7        2.80        1.39        1.39 o   0.2241E+00
   5   3   7      100.42       89.38       10.69 o   0.3853E-02
   6   3   7       84.12       81.37        8.62 o   0.4985E-02
  -6   4   7      139.89      123.27        8.95 o   0.3425E-02
  -5   4   7       45.81       50.05        7.32 o   0.8032E-02
  -4   4   7      176.42      184.00       14.58 o   0.1877E-02
  -3   4   7      869.87      878.65       15.05 o   0.3167E-03
  -2   4   7       74.09       75.18        3.61 o   0.7895E-02
  -1   4   7       62.75       61.96        2.77 o   0.9955E-02
   0   4   7        1.04        0.14        0.83 o   0.7814E+00
   1   4   7      804.71      769.92        9.15 o   0.3949E-03
   2   4   7      117.51       94.80        4.54 o   0.5474E-02
   3   4   7      176.63      178.51        6.85 o   0.2785E-02
   4   4   7      153.58      138.08        9.24 o   0.3071E-02
   5   4   7       79.78       82.21        6.78 o   0.5851E-02
   6   4   7       29.81       25.72        4.73 o   0.1650E-01
  -5   5   7        0.66        0.05        1.17 o   0.1328E+00
  -4   5   7       49.17       57.89        8.35 o   0.6638E-02
  -3   5   7      717.63      739.11       16.28 o   0.4037E-03
  -2   5   7        7.04        9.87        1.69 o   0.6641E-01
  -1   5   7       43.36       41.72        2.66 o   0.1469E-01
   0   5   7       16.60       16.15        1.78 o   0.3887E-01
   1   5   7        1.47        0.20        1.23 o   0.4268E+00
   2   5   7     1348.48     1361.10       16.61 o   0.1585E-03
   3   5   7       64.50       63.81        3.83 o   0.9058E-02
   4   5   7       65.59       70.09        6.06 o   0.7142E-02
   5   5   7        0.47        0.45        1.46 o   0.5412E-01
  -5   6   7       46.19       38.00        3.57 o   0.1398E-01
  -4   6   7        1.28        0.64        2.12 o   0.1764E+00
  -3   6   7       14.60        7.62        5.34 o   0.2377E-01
  -2   6   7       42.52       35.75        7.14 o   0.9477E-02
  -1   6   7       24.43       25.88        2.31 o   0.2438E-01
   0   6   7      137.04      143.20        5.10 o   0.3818E-02
   1   6   7       12.26       14.09        1.50 o   0.4795E-01
   2   6   7       97.25       97.68       11.60 o   0.3473E-02
   3   6   7       16.72       18.19        3.48 o   0.2721E-01
   4   6   7       57.10       47.92        5.24 o   0.9792E-02
  -4   7   7       11.03        9.49        3.10 o   0.4284E-01
  -3   7   7       10.52        1.21        6.27 o   0.2216E-01
  -2   7   7        6.90       11.26        2.94 o   0.4524E-01
  -1   7   7       11.73       13.96        3.40 o   0.3353E-01
   0   7   7        1.76        0.83        2.65 o   0.1170E+00
   1   7   7        0.68        0.01        1.49 o   0.5011E-01
   2   7   7      407.70      429.65       21.35 o   0.6978E-03
   3   7   7        4.46        2.56        2.32 o   0.1029E+00
   4   7   7        8.63        9.21        1.97 o   0.6154E-01
  -2   8   7      -12.20        5.92        4.74 o   0.2992E-01
  -1   8   7       22.27       23.81        3.60 o   0.2192E-01
   0   8   7        7.01        0.38        4.53 o   0.4162E-01
   1   8   7       44.93       52.34        7.25 o   0.7977E-02
   2   8   7       81.23       83.89        8.26 o   0.5101E-02
   3   8   7       14.73       13.13        3.26 o   0.3396E-01
  -6   0   8       72.71      101.88        9.71 o   0.4201E-02
  -4   0   8      408.67      395.62       19.56 o   0.7768E-03
  -2   0   8      611.47      576.01        9.49 o   0.5977E-03
   0   0   8       37.24        0.00        1.81 l   0.0000E+00
   2   0   8     3547.55     3547.92       21.55 o   0.2941E-04
   4   0   8       25.81       19.00        5.53 o   0.1658E-01
   6   0   8      535.69      526.18       23.47 o   0.5251E-03
  -6   1   8      110.09       92.88        8.15 o   0.4513E-02
  -5   1   8       41.11       42.40        8.41 o   0.7615E-02
  -4   1   8        0.67        1.10        0.86 o   0.2362E+00
  -3   1   8     2204.53     2251.78       15.32 o   0.6819E-04
  -2   1   8      340.43      340.25        5.30 o   0.1330E-02
  -1   1   8      640.99      606.57        5.94 o   0.5749E-03
   0   1   8      141.60      146.93        4.27 o   0.3817E-02
   1   1   8     1197.43     1199.19        7.12 o   0.2021E-03
   2   1   8     1618.24     1556.53       11.16 o   0.1261E-03
   3   1   8       31.60       29.67        2.22 o   0.2084E-01
   4   1   8       40.60       41.29        4.78 o   0.1219E-01
   5   1   8       12.34       13.80        2.51 o   0.4053E-01
   6   1   8      139.81      113.57        8.62 o   0.3656E-02
  -6   2   8      165.64      103.56        9.02 o   0.3519E-02
  -5   2   8       13.98        7.88        5.40 o   0.2340E-01
  -4   2   8       78.41       76.63        5.50 o   0.6754E-02
  -3   2   8      928.47      953.99       13.32 o   0.2862E-03
  -2   2   8      158.83      169.98        4.68 o   0.3236E-02
  -1   2   8        0.25        0.01        0.58 o   0.2148E+01
   0   2   8      159.11      146.87        2.66 o   0.3806E-02
   1   2   8      115.12      115.77        2.40 o   0.5208E-02
   2   2   8     2575.64     2381.94       16.47 o   0.5798E-04
   3   2   8      171.45      183.63        5.27 o   0.2913E-02
   4   2   8      209.30      220.15        7.40 o   0.2203E-02
   5   2   8       15.16       19.46        3.28 o   0.2796E-01
   6   2   8        1.81        0.00        2.17 o   0.1810E+00
  -6   3   8       95.55       45.71        8.98 o   0.5759E-02
  -5   3   8       15.30       15.17        3.07 o   0.3282E-01
  -4   3   8      398.12      399.27       12.23 o   0.9512E-03
  -3   3   8      396.64      410.91        9.58 o   0.9841E-03
  -2   3   8      538.59      533.06        7.69 o   0.6975E-03
  -1   3   8       11.92       11.65        1.00 o   0.5844E-01
   0   3   8        9.90       11.04        1.06 o   0.6340E-01
   1   3   8        1.12        0.01        0.81 o   0.8571E+00
   2   3   8      343.06      385.73        6.81 o   0.1160E-02
   3   3   8       -0.62        0.27        0.64 o   0.6432E+00
   4   3   8       -3.06        0.08        1.59 o   0.2507E+00
   5   3   8       43.94       54.27        7.33 o   0.7799E-02
   6   3   8       14.46        7.38        4.09 o   0.3320E-01
  -6   4   8       56.96       29.48        6.34 o   0.1045E-01
  -5   4   8       -0.22        0.80        2.81 o   0.3973E-02
  -4   4   8       61.27       62.94        8.65 o   0.5955E-02
  -3   4   8        2.98        1.79        1.48 o   0.1956E+00
  -2   4   8      442.48      452.05        8.60 o   0.8776E-03
  -1   4   8      251.28      235.54        5.44 o   0.2055E-02
   0   4   8      172.36      184.04        4.19 o   0.2987E-02
   1   4   8      951.70      918.30       10.06 o   0.3005E-03
   2   4   8        0.69        0.01        0.61 o   0.7493E+00
   3   4   8      291.74      290.46        8.86 o   0.1507E-02
   4   4   8      337.04      363.65       13.54 o   0.1053E-02
   5   4   8       -1.42        0.02        2.55 o   0.1395E+00
   6   4   8        9.83        6.86        2.85 o   0.5315E-01
  -5   5   8        3.62        3.28        2.11 o   0.1101E+00
  -4   5   8       32.12       33.08        6.64 o   0.1102E-01
  -3   5   8       31.74       34.79        3.85 o   0.1586E-01
  -2   5   8      268.41      290.74        8.46 o   0.1569E-02
  -1   5   8       32.97       33.54        2.32 o   0.1891E-01
   0   5   8        0.15        0.11        1.33 o   0.7920E-01
   1   5   8        8.28        7.67        1.52 o   0.7655E-01
   2   5   8        3.19        1.81        1.27 o   0.2126E+00
   3   5   8       13.59       13.85        1.95 o   0.4379E-01
   4   5   8       21.32       29.07        3.35 o   0.2059E-01
   5   5   8        0.12        0.11        3.34 o   0.2016E-02
  -5   6   8        5.24        5.99        1.71 o   0.9300E-01
  -4   6   8       -6.18        0.56        2.43 o   0.1085E+00
  -3   6   8      172.32      142.42       14.35 o   0.2153E-02
  -2   6   8      748.61      779.27       28.08 o   0.3147E-03
  -1   6   8      194.72      196.53        6.04 o   0.2575E-02
   0   6   8      313.49      331.09        7.03 o   0.1370E-02
   1   6   8       52.81       50.15        3.05 o   0.1187E-01
   2   6   8        1.02        0.01        3.37 o   0.3224E-01
   3   6   8        5.04        5.89        2.39 o   0.7492E-01
   4   6   8        1.60        1.47        2.62 o   0.1124E+00
  -4   7   8       -4.36        0.93        3.08 o   0.8143E-01
  -3   7   8      306.75      287.71       16.56 o   0.1151E-02
  -2   7   8       91.21       88.71        7.37 o   0.5170E-02
  -1   7   8       93.40       99.94       10.20 o   0.3878E-02
   0   7   8        6.21        1.68        2.68 o   0.8680E-01
   1   7   8       13.71       11.48        3.19 o   0.3708E-01
   2   7   8      290.48      295.83       18.02 o   0.1088E-02
   3   7   8       58.24       62.58        5.32 o   0.8383E-02
   4   7   8       53.70       53.61        5.53 o   0.9133E-02
  -2   8   8       74.50       84.40        7.38 o   0.5587E-02
  -1   8   8       79.01       89.58        4.78 o   0.6412E-02
   0   8   8      143.00      147.63       11.91 o   0.2580E-02
   1   8   8        7.69        1.69        3.90 o   0.4952E-01
   2   8   8        2.97       11.11        1.99 o   0.6453E-01
   3   8   8       48.47       57.48        5.30 o   0.9229E-02
  -5   0   9      988.70     1028.89       35.36 o   0.2010E-03
  -3   0   9      332.67      298.82        8.66 o   0.1403E-02
  -1   0   9     1043.12     1034.84        9.41 o   0.2533E-03
   1   0   9      100.50       88.81        2.44 o   0.6636E-02
   3   0   9     2287.62     2096.53       22.87 o   0.7097E-04
   5   0   9      192.64      215.69       15.63 o   0.1603E-02
  -6   1   9       54.61       55.02        5.93 o   0.8606E-02
  -5   1   9      710.50      762.24       20.97 o   0.3685E-03
  -4   1   9      262.20      274.44        9.28 o   0.1618E-02
  -3   1   9       33.07       33.13        2.30 o   0.1905E-01
  -2   1   9     2309.90     2175.31       14.70 o   0.6911E-04
  -1   1   9      170.64      164.99        3.00 o   0.3361E-02
   0   1   9       98.95      103.79        3.79 o   0.5683E-02
   1   1   9      219.09      201.71        3.17 o   0.2576E-02
   2   1   9      256.38      272.65        4.78 o   0.1831E-02
   3   1   9        3.32        1.33        1.04 o   0.2646E+00
   4   1   9        4.84        6.89        1.72 o   0.8766E-01
   5   1   9       25.01       25.89        3.63 o   0.2033E-01
   6   1   9       16.05        8.00        3.83 o   0.3412E-01
  -6   2   9      234.40      197.43       10.19 o   0.2053E-02
  -5   2   9      287.29      349.27       13.59 o   0.1143E-02
  -4   2   9      613.73      631.21       12.71 o   0.5269E-03
  -3   2   9       90.98       97.63        4.31 o   0.5953E-02
  -2   2   9     1623.58     1508.67       15.01 o   0.1286E-03
  -1   2   9      285.38      276.54        3.89 o   0.1752E-02
   0   2   9        2.05        2.26        0.61 o   0.3012E+00
   1   2   9       42.18       46.85        1.53 o   0.1465E-01
   2   2   9      234.70      230.61        5.12 o   0.2165E-02
   3   2   9      127.36      122.98        4.56 o   0.4463E-02
   4   2   9       37.66       28.61        3.37 o   0.1778E-01
   5   2   9       10.01       17.30        3.00 o   0.3383E-01
   6   2   9        9.90        8.79        3.85 o   0.3653E-01
  -6   3   9      259.71      232.76       13.25 o   0.1574E-02
  -5   3   9       14.50       17.01        4.55 o   0.2318E-01
  -4   3   9      316.35      322.45        9.39 o   0.1325E-02
  -3   3   9        0.35        0.25        0.86 o   0.4089E+00
  -2   3   9        9.00        7.22        1.40 o   0.7940E-01
  -1   3   9       54.99       57.65        1.94 o   0.1142E-01
   0   3   9        1.62        0.37        0.85 o   0.5543E+00
   1   3   9      339.70      321.92        5.32 o   0.1397E-02
   2   3   9      964.71      956.53       11.46 o   0.2837E-03
   3   3   9       30.17       36.57        2.50 o   0.1804E-01
   4   3   9        7.78       11.08        1.33 o   0.6480E-01
   5   3   9       29.15       34.41        6.81 o   0.1077E-01
   6   3   9       35.65       22.91        5.76 o   0.1400E-01
  -6   4   9      118.63      110.12        7.92 o   0.4092E-02
  -5   4   9       31.11       39.02        4.18 o   0.1438E-01
  -4   4   9      326.63      321.14       19.95 o   0.9326E-03
  -3   4   9      311.17      308.98        9.04 o   0.1392E-02
  -2   4   9       18.02       18.25        1.94 o   0.3449E-01
  -1   4   9       39.85       34.21        2.27 o   0.1762E-01
   0   4   9        5.27        3.84        1.03 o   0.1445E+00
   1   4   9      450.37      444.27        7.00 o   0.9048E-03
   2   4   9      231.67      162.96        6.42 o   0.2697E-02
   3   4   9       62.27       61.24        4.16 o   0.9182E-02
   4   4   9       49.47       42.25        5.41 o   0.1064E-01
   5   4   9       98.09      106.31        7.37 o   0.4578E-02
   6   4   9       67.46       50.04        6.65 o   0.7902E-02
  -5   5   9        1.63        2.54        2.28 o   0.1219E+00
  -4   5   9        0.31        4.64        3.42 o   0.1806E-02
  -3   5   9      318.76      318.45       10.90 o   0.1281E-02
  -2   5   9      889.59      898.91       15.18 o   0.3058E-03
  -1   5   9        5.37        4.80        1.35 o   0.1160E+00
   0   5   9       71.77       73.04        3.45 o   0.8209E-02
   1   5   9       27.64       23.08        2.56 o   0.2430E-01
   2   5   9      574.76      644.52       12.27 o   0.5348E-03
   3   5   9       27.77       29.51        2.68 o   0.2079E-01
   4   5   9       21.07       15.86        3.18 o   0.2895E-01
   5   5   9        4.08        4.74        2.91 o   0.6826E-01
  -5   6   9       23.26       24.20        2.53 o   0.2504E-01
  -4   6   9        0.40        0.01        1.70 o   0.2988E-01
  -3   6   9      301.39      282.95       18.65 o   0.1077E-02
  -2   6   9      539.03      540.91       23.92 o   0.5082E-03
  -1   6   9       34.07       34.68        2.69 o   0.1771E-01
   0   6   9        7.05        6.50        1.53 o   0.8721E-01
   1   6   9       25.02       20.97        2.37 o   0.2716E-01
   2   6   9        0.25        0.36        3.04 o   0.2934E-02
   3   6   9      244.35      252.00       11.92 o   0.1611E-02
   4   6   9       76.72       75.46        5.86 o   0.6675E-02
  -4   7   9        2.11        0.77        2.35 o   0.1398E+00
  -3   7   9       32.84       29.13        6.17 o   0.1234E-01
  -2   7   9     1402.16     1402.00       26.36 o   0.1413E-03
  -1   7   9       85.72       83.81        7.07 o   0.5552E-02
   0   7   9        3.01        1.91        2.13 o   0.1313E+00
   1   7   9       -0.72        1.86        1.38 o   0.6186E-01
   2   7   9      419.62      435.91       21.52 o   0.6817E-03
   3   7   9       -0.51        0.22        1.53 o   0.4475E-01
   4   7   9        5.18        2.76        2.64 o   0.8468E-01
  -2   8   9       37.23       34.61        6.18 o   0.1126E-01
  -1   8   9       43.03       38.38        3.22 o   0.1473E-01
   0   8   9       -1.43        0.00        3.41 o   0.6056E-01
   1   8   9       33.05       26.53        6.27 o   0.1252E-01
   2   8   9       -0.66        0.10        1.11 o   0.1648E+00
   3   8   9        7.26       10.17        2.72 o   0.4992E-01
  -6   0  10       26.67       33.39        6.59 o   0.1139E-01
  -4   0  10      569.24      553.75       16.14 o   0.5788E-03
  -2   0  10      702.01      628.13       10.60 o   0.5093E-03
   0   0  10     1182.21     1186.01       12.10 o   0.2020E-03
   2   0  10     2477.77     2398.65       18.58 o   0.5866E-04
   4   0  10        4.79        8.93        1.81 o   0.7339E-01
   6   0  10       53.94       44.45        7.63 o   0.7834E-02
  -6   1  10       22.20       23.67        4.14 o   0.2015E-01
  -5   1  10       57.65       35.16        9.11 o   0.6911E-02
  -4   1  10       46.58       50.82        4.05 o   0.1128E-01
  -3   1  10      541.73      524.87        9.92 o   0.6869E-03
  -2   1  10     2115.90     1945.12       13.18 o   0.8318E-04
  -1   1  10      409.04      385.55        4.49 o   0.1106E-02
   0   1  10        8.96        9.11        0.95 o   0.7513E-01
   1   1  10       31.23       32.17        1.37 o   0.2119E-01
   2   1  10       -0.56        1.54        0.74 o   0.3485E+00
   3   1  10      242.43      186.65        6.01 o   0.2443E-02
   4   1  10       16.42       18.43        2.66 o   0.3149E-01
   5   1  10        5.46        2.72        2.32 o   0.9674E-01
   6   1  10      131.65      137.78        6.52 o   0.3734E-02
  -6   2  10      168.19      109.53        9.79 o   0.3248E-02
  -5   2  10        4.27        6.66        3.45 o   0.5038E-01
  -4   2  10       81.71       76.77        4.73 o   0.7031E-02
  -3   2  10      497.76      485.96       11.70 o   0.7428E-03
  -2   2  10     5245.37     4884.14       27.53 o   0.1545E-04
  -1   2  10        2.46        2.09        0.73 o   0.2825E+00
   0   2  10        1.68        0.55        0.68 o   0.5798E+00
   1   2  10      694.81      688.36        6.52 o   0.4849E-03
   2   2  10       13.17       13.92        1.60 o   0.4656E-01
   3   2  10      194.50      164.39        5.67 o   0.2970E-02
   4   2  10      269.81      268.89        8.50 o   0.1664E-02
   5   2  10       67.04       78.14        6.58 o   0.6392E-02
   6   2  10      135.21      136.76        7.74 o   0.3497E-02
  -6   3  10      129.15       98.36        9.46 o   0.3803E-02
  -5   3  10        1.83        1.30        2.57 o   0.1162E+00
  -4   3  10      149.14      156.64        6.46 o   0.3291E-02
  -3   3  10      120.02      123.21        5.29 o   0.4408E-02
  -2   3  10     3071.39     3042.20       20.54 o   0.3875E-04
  -1   3  10      159.69      159.57        3.31 o   0.3516E-02
   0   3  10       65.34       60.11        2.52 o   0.1016E-01
   1   3  10       54.12       48.32        2.23 o   0.1274E-01
   2   3  10      101.72      111.83        3.82 o   0.5327E-02
   3   3  10      102.87       90.65        4.50 o   0.5937E-02
   4   3  10        7.98        7.27        1.62 o   0.7774E-01
   5   3  10       39.24       49.40        7.35 o   0.8274E-02
   6   3  10       11.72        8.77        3.84 o   0.3554E-01
  -6   4  10       23.95       20.34        3.88 o   0.2214E-01
  -5   4  10        4.22        5.53        2.39 o   0.7922E-01
  -4   4  10       -1.83        1.24        3.42 o   0.7337E-01
  -3   4  10      203.64      204.35        7.39 o   0.2352E-02
  -2   4  10     1212.11     1234.65       14.33 o   0.1887E-03
  -1   4  10       78.22       72.65        3.14 o   0.8133E-02
   0   4  10       38.31       42.78        1.98 o   0.1575E-01
   1   4  10      445.42      454.72        7.05 o   0.8884E-03
   2   4  10      459.67      403.65       10.19 o   0.9253E-03
   3   4  10        6.82        8.37        1.64 o   0.7464E-01
   4   4  10      205.06      217.27       10.55 o   0.1989E-02
   5   4  10       12.89        8.17        4.77 o   0.2766E-01
   6   4  10        7.80        2.37        3.15 o   0.6427E-01
  -5   5  10       17.67       18.35        2.96 o   0.2943E-01
  -4   5  10        5.08        8.52        2.64 o   0.5869E-01
  -3   5  10      338.62      324.23       11.21 o   0.1225E-02
  -2   5  10      222.61      242.77        7.71 o   0.1981E-02
  -1   5  10       40.29       41.67        2.87 o   0.1477E-01
   0   5  10        7.58        7.28        1.42 o   0.8271E-01
   1   5  10        2.21        2.35        1.11 o   0.2311E+00
   2   5  10        8.44       13.17        1.76 o   0.5257E-01
   3   5  10        3.24        2.47        1.57 o   0.1625E+00
   4   5  10       86.60       90.82        5.64 o   0.5863E-02
   5   5  10       -0.32        1.63        2.74 o   0.4411E-02
  -4   6  10        3.85        3.74        2.11 o   0.1043E+00
  -3   6  10       38.31       34.04        7.65 o   0.9149E-02
  -2   6  10      283.57      315.50       17.38 o   0.1081E-02
  -1   6  10      134.79      133.18        5.06 o   0.4053E-02
   0   6  10      334.31      339.20        6.84 o   0.1312E-02
   1   6  10       85.14       82.96        4.12 o   0.6857E-02
   2   6  10        0.15        0.05        3.70 o   0.1336E-02
   3   6  10        4.95        6.95        2.95 o   0.5778E-01
   4   6  10       -3.82        0.53        2.90 o   0.9437E-01
  -4   7  10        4.45        1.37        2.59 o   0.1007E+00
  -3   7  10       -0.67        0.18        1.70 o   0.2945E-01
  -2   7  10      440.64      408.04       14.91 o   0.8416E-03
  -1   7  10       40.08       42.56        4.83 o   0.1196E-01
   0   7  10       -1.88        0.83        2.86 o   0.1024E+00
   1   7  10        2.01        5.91        2.86 o   0.6917E-01
   2   7  10        5.17        7.17        3.57 o   0.4641E-01
   3   7  10       86.66       97.19        6.41 o   0.5334E-02
  -2   8  10      514.41      467.27       18.33 o   0.6578E-03
  -1   8  10      168.11      168.98        6.68 o   0.2965E-02
   0   8  10      193.49      205.22       13.40 o   0.1839E-02
   1   8  10       38.07       37.47        6.36 o   0.1060E-01
   2   8  10       49.02       60.10        4.69 o   0.9496E-02
  -5   0  11      929.64     1039.21       34.33 o   0.2071E-03
  -3   0  11      147.76      134.97        6.00 o   0.3733E-02
  -1   0  11      139.25      129.22        3.21 o   0.4373E-02
   1   0  11     1881.78     1941.93       12.19 o   0.8947E-04
   3   0  11     2335.43     2207.41       23.59 o   0.6598E-04
   5   0  11       50.66       68.28        8.57 o   0.6005E-02
  -6   1  11       23.29       39.93        4.38 o   0.1467E-01
  -5   1  11      398.72      423.99       15.89 o   0.8280E-03
  -4   1  11      221.28      246.35        7.52 o   0.1972E-02
  -3   1  11      327.46      327.37        7.05 o   0.1359E-02
  -2   1  11      724.08      679.62        7.89 o   0.4762E-03
  -1   1  11       90.37       87.22        2.17 o   0.7067E-02
   0   1  11      408.97      432.48        4.85 o   0.9920E-03
   1   1  11      202.14      196.53        3.06 o   0.2726E-02
   2   1  11        0.26        0.65        0.84 o   0.3936E+00
   3   1  11       21.11       16.55        2.25 o   0.3312E-01
   4   1  11        0.79        1.99        0.75 o   0.2543E+00
   5   1  11        5.24        6.37        2.19 o   0.7720E-01
   6   1  11       60.94       55.06        4.59 o   0.9488E-02
  -6   2  11      451.48      442.28       13.56 o   0.8079E-03
  -5   2  11       88.11      111.08        6.08 o   0.4976E-02
  -4   2  11      332.12      347.29        9.48 o   0.1221E-02
  -3   2  11      127.81      138.62        5.21 o   0.3987E-02
  -2   2  11      181.03      171.14        5.30 o   0.3009E-02
  -1   2  11      416.51      392.52        5.36 o   0.1070E-02
   0   2  11      542.30      550.79        6.54 o   0.6816E-03
   1   2  11       10.27       10.60        1.06 o   0.6455E-01
   2   2  11      459.78      443.76        7.43 o   0.8921E-03
   3   2  11      464.92      493.18        9.90 o   0.7783E-03
   4   2  11      131.85      115.54        6.02 o   0.4295E-02
   5   2  11       21.87       32.41        4.14 o   0.1722E-01
   6   2  11        7.45        1.89        2.48 o   0.8880E-01
  -6   3  11      135.68      109.29        9.41 o   0.3572E-02
  -5   3  11        1.67        5.82        3.21 o   0.6121E-01
  -4   3  11      336.64      321.94       11.30 o   0.1231E-02
  -3   3  11      196.42      228.92        6.84 o   0.2225E-02
  -2   3  11      595.59      577.02       10.18 o   0.6000E-03
  -1   3  11      241.26      242.03        4.10 o   0.2100E-02
   0   3  11        2.67        3.17        0.85 o   0.2090E+00
   1   3  11      169.50      164.79        4.23 o   0.3275E-02
   2   3  11       41.01       37.35        2.55 o   0.1616E-01
   3   3  11      361.56      296.17        8.36 o   0.1370E-02
   4   3  11       38.35       38.92        2.78 o   0.1578E-01
   5   3  11       31.72       27.47        6.88 o   0.1134E-01
   6   3  11        5.24        2.97        3.08 o   0.6876E-01
  -6   4  11       16.21        5.61        4.04 o   0.3463E-01
  -5   4  11        3.90        6.44        2.47 o   0.7292E-01
  -4   4  11      340.31      335.25       19.96 o   0.8992E-03
  -3   4  11       95.65       93.22        5.17 o   0.5758E-02
  -2   4  11       34.37       41.43        2.93 o   0.1544E-01
  -1   4  11      582.01      539.65       10.38 o   0.6433E-03
   0   4  11       58.80       56.99        2.40 o   0.1100E-01
   1   4  11      124.25      126.05        4.13 o   0.4500E-02
   2   4  11       41.49       49.40        3.18 o   0.1281E-01
   3   4  11      952.54     1013.48       16.12 o   0.2595E-03
   4   4  11       22.77       28.44        3.28 o   0.2075E-01
   5   4  11      109.93      108.03       11.02 o   0.3390E-02
   6   4  11        8.79        2.37        2.96 o   0.6704E-01
  -5   5  11       20.68       15.83        3.12 o   0.2941E-01
  -4   5  11        0.38        0.09        2.24 o   0.9837E-02
  -3   5  11       67.93       70.07        9.45 o   0.5158E-02
  -2   5  11      712.21      705.61       18.93 o   0.4071E-03
  -1   5  11      357.31      360.52        8.33 o   0.1177E-02
   0   5  11       15.57       13.81        1.73 o   0.4369E-01
   1   5  11        1.75        3.67        1.22 o   0.1791E+00
   2   5  11       21.51       17.55        2.56 o   0.3047E-01
   3   5  11      118.22      123.94        5.79 o   0.4308E-02
   4   5  11       30.07       27.13        4.46 o   0.1677E-01
   5   5  11        9.87       10.95        3.07 o   0.4169E-01
  -4   6  11       -0.30        1.62        1.98 o   0.1579E-01
  -3   6  11      118.90      124.18       11.86 o   0.2942E-02
  -2   6  11       25.20       13.48        6.03 o   0.1654E-01
  -1   6  11       61.64       67.15        3.82 o   0.8893E-02
   0   6  11       50.72       51.29        2.81 o   0.1209E-01
   1   6  11      109.81      109.00        4.65 o   0.5099E-02
   2   6  11        0.57        1.18        2.82 o   0.3960E-02
   3   6  11      264.86      299.48       12.23 o   0.1375E-02
   4   6  11       10.05        8.54        2.70 o   0.5087E-01
  -4   7  11        6.02        3.48        2.82 o   0.7240E-01
  -3   7  11       22.59       38.16        5.19 o   0.1353E-01
  -2   7  11       11.44       13.66        3.22 o   0.3561E-01
  -1   7  11        0.43        3.80        1.76 o   0.1973E-01
   0   7  11       24.13       26.18        4.06 o   0.1910E-01
   1   7  11        2.31        0.38        2.51 o   0.1304E+00
   2   7  11       55.82       69.89        8.35 o   0.5970E-02
   3   7  11       11.88       13.69        2.76 o   0.3896E-01
  -2   8  11      394.61      372.25       15.91 o   0.9135E-03
  -1   8  11      106.90      117.19        4.64 o   0.4889E-02
   0   8  11        6.28        8.94        3.40 o   0.4430E-01
   1   8  11       23.68       18.61        5.38 o   0.1746E-01
   2   8  11       44.03       48.00        4.46 o   0.1136E-01
  -6   0  12        0.88        0.11        1.96 o   0.1707E-01
  -4   0  12      270.24      272.06       11.50 o   0.1500E-02
  -2   0  12     6773.66     6290.52       41.45 o   0.9481E-05
   0   0  12     1579.37     1556.27       16.00 o   0.1259E-03
   2   0  12       59.95       56.00        4.05 o   0.9899E-02
   4   0  12       30.10       53.06        4.07 o   0.1212E-01
   6   0  12       50.40       61.48        7.59 o   0.6980E-02
  -6   1  12        0.71        0.86        1.52 o   0.4492E-01
  -5   1  12      108.69      115.72        8.78 o   0.3854E-02
  -4   1  12      115.05      122.78        5.50 o   0.4437E-02
  -3   1  12        0.29        0.41        0.92 o   0.3052E+00
  -2   1  12      744.68      685.25        8.20 o   0.4645E-03
  -1   1  12        0.15        0.31        0.85 o   0.4306E+00
   0   1  12       94.01       99.23        2.43 o   0.6287E-02
   1   1  12      357.30      364.42        4.58 o   0.1237E-02
   2   1  12       16.64       17.46        2.07 o   0.3556E-01
   3   1  12     1186.93      986.28       15.44 o   0.2385E-03
   4   1  12       10.91        8.22        2.72 o   0.5027E-01
   5   1  12       18.20       33.39        3.93 o   0.1804E-01
   6   1  12       55.51       65.80        4.20 o   0.9038E-02
  -6   2  12        7.63        0.53        3.95 o   0.5121E-01
  -5   2  12       61.70       82.63        6.67 o   0.6268E-02
  -4   2  12       84.42       83.60        4.83 o   0.6556E-02
  -3   2  12      246.56      239.44        6.44 o   0.1996E-02
  -2   2  12       67.73       81.13        3.39 o   0.7805E-02
  -1   2  12       29.51       29.85        1.60 o   0.2238E-01
   0   2  12       86.45       85.67        2.80 o   0.7114E-02
   1   2  12      506.21      501.25        6.36 o   0.7718E-03
   2   2  12      624.16      601.14        8.80 o   0.5731E-03
   3   2  12      486.31      568.69       10.19 o   0.6653E-03
   4   2  12      136.69      149.12        7.05 o   0.3410E-02
   5   2  12       85.35      109.71        5.90 o   0.5116E-02
   6   2  12      109.03      107.36        6.78 o   0.4580E-02
  -6   3  12       90.31       91.42        7.60 o   0.5012E-02
  -5   3  12        3.53        0.30        3.10 o   0.8721E-01
  -4   3  12       17.51       16.51        2.78 o   0.3214E-01
  -3   3  12       82.02       87.17        4.49 o   0.6573E-02
  -2   3  12       -0.07        2.16        2.38 o   0.7652E-02
  -1   3  12       42.36       46.88        1.96 o   0.1434E-01
   0   3  12      296.90      290.38        5.44 o   0.1614E-02
   1   3  12       23.71       25.73        1.76 o   0.2613E-01
   2   3  12       20.91       20.03        2.23 o   0.3000E-01
   3   3  12       13.28        5.12        1.77 o   0.7215E-01
   4   3  12        0.80        2.88        0.87 o   0.1856E+00
   5   3  12       19.35       27.46        5.64 o   0.1502E-01
   6   3  12        2.85        2.77        2.48 o   0.1008E+00
  -6   4  12     1118.85      841.88       22.51 o   0.2661E-03
  -5   4  12       -1.10        0.61        2.20 o   0.1851E+00
  -4   4  12       10.64       16.15        2.64 o   0.3737E-01
  -3   4  12      324.92      351.49        9.44 o   0.1220E-02
  -2   4  12      361.15      352.05        8.93 o   0.1181E-02
  -1   4  12      198.75      190.04        5.55 o   0.2658E-02
   0   4  12       34.11       33.13        1.92 o   0.1949E-01
   1   4  12       50.41       55.15        2.74 o   0.1157E-01
   2   4  12      330.07      318.99        8.80 o   0.1333E-02
   3   4  12       18.05       27.79        2.45 o   0.2474E-01
   4   4  12       38.62       50.05        4.01 o   0.1200E-01
   5   4  12        9.96        6.66        4.24 o   0.3500E-01
   6   4  12       19.46       10.38        3.66 o   0.3134E-01
  -5   5  12        3.16        7.28        2.35 o   0.7345E-01
  -4   5  12       -0.06        0.00        4.66 o   0.5304E-03
  -3   5  12      237.31      222.54       17.10 o   0.1394E-02
  -2   5  12       10.23        9.58        2.19 o   0.5480E-01
  -1   5  12      392.65      417.69        9.80 o   0.9700E-03
   0   5  12       16.46       17.07        1.82 o   0.3751E-01
   1   5  12       43.07       44.19        3.06 o   0.1376E-01
   2   5  12       54.88       55.22        3.95 o   0.1033E-01
   3   5  12       37.80       50.62        5.02 o   0.1080E-01
   4   5  12      170.32      163.97        9.42 o   0.2662E-02
   5   5  12       10.56        9.85        3.27 o   0.4078E-01
  -4   6  12       29.13       29.57        3.84 o   0.1774E-01
  -3   6  12       48.55       57.15        8.14 o   0.6841E-02
  -2   6  12      391.47      402.99       20.67 o   0.7520E-03
  -1   6  12        2.86        2.72        1.47 o   0.1694E+00
   0   6  12      227.56      236.74        6.10 o   0.2095E-02
   1   6  12       56.73       56.20        3.38 o   0.1055E-01
   2   6  12        1.19        0.30        3.35 o   0.4467E-01
   3   6  12       74.37       74.38        7.17 o   0.6086E-02
   4   6  12       28.13       38.12        3.60 o   0.1595E-01
  -4   7  12        7.41        1.89        2.66 o   0.8262E-01
  -3   7  12       19.43       21.22        4.71 o   0.1963E-01
  -2   7  12        0.14        0.04        3.75 o   0.1266E-02
  -1   7  12      161.30      162.19        9.26 o   0.2748E-02
   0   7  12       10.80        8.32        3.40 o   0.4142E-01
   1   7  12        6.73        0.00        2.89 o   0.8774E-01
   2   7  12       37.28       41.70        6.97 o   0.9403E-02
   3   7  12        1.18        1.31        2.50 o   0.1215E+00
  -2   8  12       65.74       57.71        6.65 o   0.7465E-02
  -1   8  12      102.26      104.61        5.15 o   0.5227E-02
   0   8  12      100.97      101.33        6.64 o   0.4900E-02
   1   8  12       60.71       72.94        7.45 o   0.6283E-02
   2   8  12       38.68       41.32        3.99 o   0.1349E-01
  -5   0  13      428.94      456.16       23.80 o   0.6149E-03
  -3   0  13      529.26      486.58       13.94 o   0.6933E-03
  -1   0  13      154.65      166.66        3.99 o   0.3383E-02
   1   0  13     3167.35     3142.56       15.43 o   0.3682E-04
   3   0  13      417.37      441.53       12.54 o   0.8539E-03
   5   0  13       -0.46        0.32        1.70 o   0.2956E-01
  -6   1  13       -1.69        0.00        2.49 o   0.1437E+00
  -5   1  13      101.87      119.63        8.21 o   0.3996E-02
  -4   1  13      197.10      208.64        7.24 o   0.2356E-02
  -3   1  13      357.57      347.56        7.59 o   0.1231E-02
  -2   1  13        3.03        3.68        0.86 o   0.1837E+00
  -1   1  13      389.76      370.50        5.15 o   0.1163E-02
   0   1  13       67.28       72.18        2.14 o   0.8985E-02
   1   1  13       34.67       31.06        1.51 o   0.2074E-01
   2   1  13      270.73      257.69        7.43 o   0.1770E-02
   3   1  13      358.58      333.81        9.98 o   0.1208E-02
   4   1  13        0.40        0.07        1.51 o   0.4830E-01
   5   1  13        2.88        2.98        1.95 o   0.1280E+00
   6   1  13       31.26       25.60        3.19 o   0.2041E-01
  -6   2  13       56.56       61.93        5.22 o   0.8591E-02
  -5   2  13       17.51       25.57        3.18 o   0.2370E-01
  -4   2  13      224.49      224.05        7.89 o   0.2086E-02
  -3   2  13       71.69       73.75        3.56 o   0.8106E-02
  -2   2  13      297.65      264.37        7.03 o   0.1684E-02
  -1   2  13        2.58        0.27        0.82 o   0.4791E+00
   0   2  13     1399.60     1371.52       12.25 o   0.1571E-03
   1   2  13       69.97       66.99        2.71 o   0.9136E-02
   2   2  13       13.26       11.28        1.70 o   0.5171E-01
   3   2  13      330.77      326.35       10.07 o   0.1268E-02
   4   2  13      133.77      133.98        7.00 o   0.3700E-02
   5   2  13       47.61       45.38        4.63 o   0.1130E-01
   6   2  13       15.25       11.82        2.88 o   0.3819E-01
  -6   3  13        6.88       14.09        2.61 o   0.4364E-01
  -5   3  13       68.03       72.11        8.49 o   0.5585E-02
  -4   3  13      159.76      156.78        6.78 o   0.3168E-02
  -3   3  13      262.69      281.24        8.02 o   0.1645E-02
  -2   3  13       46.27       49.04        3.55 o   0.1207E-01
  -1   3  13      214.08      219.79        4.30 o   0.2376E-02
   0   3  13       18.41       24.90        1.56 o   0.2922E-01
   1   3  13        0.90        0.65        0.48 o   0.5467E+00
   2   3  13        1.05        0.01        1.25 o   0.4911E+00
   3   3  13      178.07      154.38        6.74 o   0.3082E-02
   4   3  13        6.02        4.79        1.46 o   0.1087E+00
   5   3  13       27.61       33.36        6.44 o   0.1161E-01
   6   3  13        6.76        7.87        3.07 o   0.5082E-01
  -5   4  13       10.89        8.69        3.85 o   0.3606E-01
  -4   4  13      145.83      183.02        9.14 o   0.2630E-02
  -3   4  13       25.42       23.06        2.80 o   0.2422E-01
  -2   4  13       28.21       24.19        2.70 o   0.2314E-01
  -1   4  13     3483.43     3318.59       25.67 o   0.3206E-04
   0   4  13      143.28      138.31        4.06 o   0.4002E-02
   1   4  13        2.50        2.49        1.03 o   0.2254E+00
   2   4  13       52.73       61.34        3.66 o   0.9995E-02
   3   4  13      878.72      927.37       15.63 o   0.2969E-03
   4   4  13      127.80      131.75        7.06 o   0.3780E-02
   5   4  13       49.93       62.21        7.55 o   0.6993E-02
   6   4  13        1.61        6.08        2.02 o   0.9694E-01
  -5   5  13       60.78       53.99        4.67 o   0.9522E-02
  -4   5  13       -1.07        0.02        2.13 o   0.1988E+00
  -3   5  13       -0.09        2.50        4.72 o   0.5015E-03
  -2   5  13       -1.70        0.08        2.33 o   0.1594E+00
  -1   5  13      181.94      181.04        6.76 o   0.2735E-02
   0   5  13       35.01       39.42        2.78 o   0.1607E-01
   1   5  13        4.19        3.43        1.36 o   0.1460E+00
   2   5  13        1.94        3.47        1.34 o   0.1728E+00
   3   5  13       -0.68        1.98        1.41 o   0.5611E-01
   4   5  13        9.95        9.34        3.06 o   0.4465E-01
   5   5  13       12.63       19.13        3.60 o   0.2738E-01
  -4   6  13        4.91       13.15        1.95 o   0.5533E-01
  -3   6  13        8.53       10.79        4.51 o   0.2932E-01
  -2   6  13      112.99      117.10       11.33 o   0.3174E-02
  -1   6  13      476.14      498.18        9.49 o   0.7679E-03
   0   6  13      193.20      199.24        5.62 o   0.2588E-02
   1   6  13      115.04      116.24        4.78 o   0.4771E-02
   2   6  13       33.74       51.21        7.18 o   0.8521E-02
   3   6  13     2086.94     1991.67       33.50 o   0.7571E-04
   4   6  13        3.25        0.12        3.13 o   0.8806E-01
  -4   7  13        7.44        8.14        2.70 o   0.5529E-01
  -3   7  13        9.20        8.22        3.42 o   0.4281E-01
  -2   7  13      189.45      203.90       13.24 o   0.1871E-02
  -1   7  13      178.11      166.46       13.85 o   0.2051E-02
   0   7  13      234.04      239.54       11.46 o   0.1721E-02
   1   7  13        3.65        3.45        2.65 o   0.8480E-01
   2   7  13        6.18        8.99        3.81 o   0.3915E-01
   3   7  13       73.26       74.64        5.76 o   0.6852E-02
  -2   8  13       57.68       56.87        6.30 o   0.8051E-02
  -1   8  13      137.28      139.54        7.31 o   0.3513E-02
   0   8  13       54.76       58.23        4.99 o   0.9151E-02
   1   8  13       46.80       46.57        6.79 o   0.8780E-02
   2   8  13        8.00       10.67        2.14 o   0.5557E-01
  -6   0  14        7.39        4.06        4.10 o   0.4196E-01
  -4   0  14       76.52       61.03        6.22 o   0.7248E-02
  -2   0  14     3366.88     2984.23       30.85 o   0.3670E-04
   0   0  14      168.63      164.20        3.59 o   0.3345E-02
   2   0  14      853.70      849.43       15.32 o   0.3295E-03
   4   0  14        2.46        1.06        2.55 o   0.1164E+00
   6   0  14      245.41      252.11       15.10 o   0.1412E-02
  -6   1  14        0.76        3.02        1.19 o   0.5027E-01
  -5   1  14       29.86       31.42        4.89 o   0.1476E-01
  -4   1  14      163.70      162.92        6.65 o   0.3076E-02
  -3   1  14      208.92      220.59        5.97 o   0.2299E-02
  -2   1  14      198.83      189.76        4.53 o   0.2736E-02
  -1   1  14      412.92      372.17        5.07 o   0.1129E-02
   0   1  14       94.69       97.29        2.57 o   0.6332E-02
   1   1  14      147.03      143.44        3.26 o   0.3947E-02
   2   1  14       22.88       21.19        2.47 o   0.2733E-01
   3   1  14      250.99      213.94        8.47 o   0.2025E-02
   4   1  14       74.24       85.02        6.41 o   0.6026E-02
   5   1  14       11.80       12.03        2.38 o   0.4527E-01
   6   1  14       22.27       22.47        2.80 o   0.2550E-01
  -6   2  14      196.88      208.93        8.74 o   0.2228E-02
  -5   2  14       48.87      102.17        6.64 o   0.5746E-02
  -4   2  14       55.26       56.14        4.07 o   0.1011E-01
  -3   2  14      243.85      230.03        6.62 o   0.2058E-02
  -2   2  14      152.82      149.61        4.55 o   0.3624E-02
  -1   2  14     3052.26     2799.76       15.73 o   0.4324E-04
   0   2  14      544.34      528.13        7.08 o   0.7048E-03
   1   2  14      205.17      204.17        4.67 o   0.2545E-02
   2   2  14      542.99      522.41        9.59 o   0.6915E-03
   3   2  14      788.60      824.66       19.27 o   0.3362E-03
   4   2  14        0.36        0.24        1.37 o   0.6931E-01
   5   2  14       82.69       96.19        5.81 o   0.5655E-02
   6   2  14       13.35       13.22        2.74 o   0.3868E-01
  -6   3  14       42.38       24.21        5.18 o   0.1436E-01
  -5   3  14       -0.46        0.01        1.96 o   0.1699E-01
  -4   3  14       24.82       22.14        2.74 o   0.2512E-01
  -3   3  14       71.67       76.18        4.36 o   0.7547E-02
  -2   3  14      232.07      233.39        7.80 o   0.2004E-02
  -1   3  14     1751.82     1705.45       12.49 o   0.1082E-03
   0   3  14      162.94      158.45        4.20 o   0.3426E-02
   1   3  14        1.02        0.15        0.97 o   0.6541E+00
   2   3  14        3.67        2.14        1.37 o   0.1831E+00
   3   3  14       -0.18        0.13        1.40 o   0.6375E-01
   4   3  14      166.71      176.28        5.67 o   0.2997E-02
   5   3  14        9.81       12.72        4.29 o   0.2890E-01
   6   3  14        7.25        8.45        3.04 o   0.4935E-01
  -5   4  14       25.82       27.44        5.24 o   0.1530E-01
  -4   4  14       55.65       69.27        5.87 o   0.7616E-02
  -3   4  14      253.78      259.36        8.33 o   0.1760E-02
  -2   4  14        8.25        7.33        1.66 o   0.7578E-01
  -1   4  14      158.46      163.70        5.80 o   0.3209E-02
   0   4  14      360.79      359.43        6.48 o   0.1215E-02
   1   4  14       17.39       19.67        1.79 o   0.3392E-01
   2   4  14      406.99      402.01        9.96 o   0.9849E-03
   3   4  14      576.01      612.01       11.28 o   0.5682E-03
   4   4  14        1.09        8.48        2.05 o   0.8022E-01
   5   4  14       -0.04        3.00        8.07 o   0.5891E-04
  -5   5  14       13.15        9.56        2.58 o   0.4671E-01
  -4   5  14        0.66        2.30        1.26 o   0.6030E-01
  -3   5  14       28.74       34.15        4.33 o   0.1544E-01
  -2   5  14      194.43      205.45        8.45 o   0.2291E-02
  -1   5  14      407.67      448.16       11.70 o   0.8659E-03
   0   5  14       -0.04        0.80        3.23 o   0.2288E-02
   1   5  14       44.85       47.16        3.16 o   0.1292E-01
   2   5  14        5.52        9.39        1.46 o   0.7555E-01
   3   5  14        0.25        0.00        2.49 o   0.6497E-02
   4   5  14       -0.94        0.65        1.43 o   0.5802E-01
   5   5  14       11.52       13.38        3.47 o   0.3377E-01
  -4   6  14       40.34       43.06        4.04 o   0.1295E-01
  -3   6  14       18.48       22.63        5.49 o   0.1671E-01
  -2   6  14        0.88        3.29        1.84 o   0.2032E-01
  -1   6  14      113.93      115.10        8.42 o   0.3912E-02
   0   6  14       42.11       38.95        2.79 o   0.1529E-01
   1   6  14        7.45        8.85        2.25 o   0.6042E-01
   2   6  14        0.58        4.74        2.16 o   0.1078E-01
   3   6  14       15.28       13.80        4.04 o   0.2776E-01
   4   6  14      111.06      109.00        9.68 o   0.3714E-02
  -3   7  14        1.63        0.06        2.80 o   0.1156E+00
  -2   7  14       -1.05        0.27        2.90 o   0.6150E-01
  -1   7  14      138.73      157.53       12.15 o   0.2476E-02
   0   7  14       82.90       77.80        6.99 o   0.5862E-02
   1   7  14       -0.14        0.00        2.97 o   0.3194E-02
   2   7  14        0.31        5.72        2.30 o   0.7911E-02
   3   7  14        1.76        2.17        2.05 o   0.1435E+00
  -2   8  14        0.70        1.97        1.07 o   0.9351E-01
  -1   8  14      161.99      155.71       11.01 o   0.2559E-02
   0   8  14        6.33        8.75        2.24 o   0.6293E-01
   1   8  14       66.49       73.19        5.31 o   0.7380E-02
   2   8  14       -0.44        0.26        1.20 o   0.1172E+00
  -5   0  15        7.20       22.27        4.07 o   0.2478E-01
  -3   0  15      672.15      654.43       16.25 o   0.4651E-03
  -1   0  15       30.10       28.99        1.97 o   0.2198E-01
   1   0  15     2217.63     2089.42       17.93 o   0.7365E-04
   3   0  15       26.39       31.83        3.56 o   0.1813E-01
   5   0  15       58.35       57.97        4.81 o   0.9170E-02
  -6   1  15        7.01        2.74        2.72 o   0.7685E-01
  -5   1  15       81.07      101.45        7.73 o   0.4809E-02
  -4   1  15      102.48      100.52        5.32 o   0.5315E-02
  -3   1  15      144.67      134.92        5.03 o   0.3914E-02
  -2   1  15      155.47      164.99        4.11 o   0.3391E-02
  -1   1  15     1388.95     1291.91        9.58 o   0.1700E-03
   0   1  15      436.93      437.30        4.65 o   0.9549E-03
   1   1  15        0.61        2.06        0.50 o   0.3653E+00
   2   1  15      198.23      203.37        6.66 o   0.2444E-02
   3   1  15       21.08       18.17        3.39 o   0.2625E-01
   4   1  15       28.78       29.25        4.26 o   0.1684E-01
   5   1  15       19.89       18.90        2.74 o   0.2918E-01
   6   1  15       10.41        9.30        2.09 o   0.5673E-01
  -6   2  15        5.53       13.18        2.30 o   0.5026E-01
  -5   2  15       68.65      157.18        7.71 o   0.3725E-02
  -4   2  15      188.06      178.19        6.48 o   0.2764E-02
  -3   2  15       52.82       56.71        3.25 o   0.1083E-01
  -2   2  15       15.66       13.73        1.90 o   0.4251E-01
  -1   2  15     2904.42     2599.23       15.77 o   0.4867E-04
   0   2  15      832.93      790.37        7.78 o   0.3811E-03
   1   2  15      343.42      331.22        6.15 o   0.1340E-02
   2   2  15      461.41      463.76        9.01 o   0.8371E-03
   3   2  15       -1.37        0.00        1.90 o   0.2357E+00
   4   2  15       39.35       56.89        3.44 o   0.1156E-01
   5   2  15       49.75       47.30        4.61 o   0.1093E-01
   6   2  15        3.18        1.27        2.08 o   0.1446E+00
  -6   3  15       -1.60        0.00        2.32 o   0.1635E+00
  -5   3  15       19.44       10.71        5.16 o   0.2200E-01
  -4   3  15       23.97       22.05        3.25 o   0.2360E-01
  -3   3  15       66.86       69.56        4.24 o   0.8234E-02
  -2   3  15        7.44        9.40        1.76 o   0.6652E-01
  -1   3  15      289.36      293.88        5.19 o   0.1622E-02
   0   3  15        1.48        1.51        0.92 o   0.3521E+00
   1   3  15      100.64      100.13        3.89 o   0.5770E-02
   2   3  15        2.37        4.81        1.20 o   0.1457E+00
   3   3  15       20.80       22.88        2.94 o   0.2514E-01
   4   3  15      758.50      759.34       11.96 o   0.4028E-03
   5   3  15       25.56       26.41        6.16 o   0.1337E-01
   6   3  15       22.93       26.45        4.19 o   0.1882E-01
  -5   4  15       -0.09        0.01        4.59 o   0.5618E-03
  -4   4  15       24.73       37.77        3.87 o   0.1598E-01
  -3   4  15        1.71        1.34        1.33 o   0.2668E+00
  -2   4  15        4.79        6.67        1.25 o   0.1025E+00
  -1   4  15       17.92       21.78        2.15 o   0.3014E-01
   0   4  15       98.09       99.62        3.49 o   0.5940E-02
   1   4  15       41.12       43.30        2.58 o   0.1466E-01
   2   4  15       32.98       34.97        3.05 o   0.1718E-01
   3   4  15       21.06       23.59        1.94 o   0.2805E-01
   4   4  15       75.02       80.65        5.41 o   0.6681E-02
   5   4  15        2.64        5.72        2.82 o   0.6991E-01
  -5   5  15        5.13        4.39        2.89 o   0.6813E-01
  -4   5  15       11.41       10.47        2.92 o   0.4282E-01
  -3   5  15        2.36        1.62        2.39 o   0.1209E+00
  -2   5  15        7.21        6.62        2.12 o   0.7247E-01
  -1   5  15       96.26      102.60        5.85 o   0.5182E-02
   0   5  15       57.29       66.42        3.95 o   0.9074E-02
   1   5  15        6.92        6.57        1.37 o   0.9088E-01
   2   5  15        1.86        0.42        1.37 o   0.3215E+00
   3   5  15       13.84       18.08        3.25 o   0.2973E-01
   4   5  15     1077.65     1042.96       18.36 o   0.2325E-03
   5   5  15       41.74       39.99        5.38 o   0.1143E-01
  -4   6  15       39.97       39.22        4.04 o   0.1366E-01
  -3   6  15        3.32        3.09        3.48 o   0.6104E-01
  -2   6  15      230.10      228.39       15.75 o   0.1478E-02
  -1   6  15     1364.87     1418.54       28.15 o   0.1397E-03
   0   6  15       61.93       66.58        3.58 o   0.9079E-02
   1   6  15       53.24       59.44        4.78 o   0.9287E-02
   2   6  15       28.62       37.93        6.25 o   0.1126E-01
   3   6  15        0.83        1.84        1.62 o   0.3409E-01
   4   6  15        3.51       11.01        3.08 o   0.4746E-01
  -3   7  15       -1.35        0.61        2.48 o   0.1368E+00
  -2   7  15       -1.32        0.56        3.06 o   0.7684E-01
  -1   7  15      109.32      113.11       11.32 o   0.3251E-02
   0   7  15      214.06      234.96       10.83 o   0.1839E-02
   1   7  15       -0.23        0.22        2.59 o   0.5539E-02
   2   7  15        7.87        9.13        2.63 o   0.5306E-01
   3   7  15        0.82        4.31        1.26 o   0.3195E-01
  -2   8  15       11.22       12.69        2.18 o   0.4654E-01
  -1   8  15      239.50      217.18       12.99 o   0.1704E-02
   0   8  15        2.48        0.56        1.86 o   0.1974E+00
   1   8  15       44.42       52.50        4.32 o   0.1092E-01
   2   8  15       18.70       18.63        2.74 o   0.2990E-01
  -6   0  16        1.34        1.11        3.40 o   0.5073E-01
  -4   0  16       42.53       42.35        4.79 o   0.1189E-01
  -2   0  16      937.27      808.27       14.15 o   0.3327E-03
   0   0  16       21.89       27.84        1.38 o   0.2608E-01
   2   0  16      341.21      349.94       10.16 o   0.1182E-02
   4   0  16        5.14       20.14        2.59 o   0.3636E-01
   6   0  16      372.77      361.94       17.87 o   0.8934E-03
  -6   1  16        4.96       10.72        2.57 o   0.5354E-01
  -5   1  16       -0.49        5.69        1.87 o   0.1178E-01
  -4   1  16      116.61      122.75        5.05 o   0.4513E-02
  -3   1  16      215.46      234.59        5.55 o   0.2184E-02
  -2   1  16       77.21       76.07        2.96 o   0.7983E-02
  -1   1  16      184.93      173.51        3.44 o   0.3100E-02
   0   1  16       83.16       76.37        2.24 o   0.7995E-02
   1   1  16       22.16       22.99        1.78 o   0.2855E-01
   2   1  16      157.25      155.75        6.04 o   0.3299E-02
   3   1  16        8.73        7.97        2.32 o   0.5997E-01
   4   1  16      258.73      291.30       11.83 o   0.1433E-02
   5   1  16       37.49       37.63        3.29 o   0.1544E-01
   6   1  16       -2.59        2.12        2.48 o   0.1084E+00
  -6   2  16       24.24       28.22        2.56 o   0.2248E-01
  -5   2  16        0.89        0.07        1.28 o   0.9255E-01
  -4   2  16        4.39        3.87        1.30 o   0.1390E+00
  -3   2  16      314.36      298.45        8.60 o   0.1440E-02
  -2   2  16      511.27      518.94       11.36 o   0.6974E-03
  -1   2  16       85.92       87.09        2.84 o   0.7047E-02
   0   2  16     1423.97     1348.84       11.23 o   0.1591E-03
   1   2  16      116.78      113.24        3.74 o   0.5048E-02
   2   2  16      108.80      101.17        4.52 o   0.5408E-02
   3   2  16      134.44      149.82        8.39 o   0.3195E-02
   4   2  16      156.50      201.83        5.10 o   0.2798E-02
   5   2  16       79.44       87.69        5.65 o   0.6123E-02
   6   2  16        6.72        2.96        2.33 o   0.8975E-01
  -6   3  16       -0.52        0.25        1.66 o   0.3264E-01
  -5   3  16      395.83      332.14       19.77 o   0.8680E-03
  -4   3  16      111.75      124.00       11.18 o   0.3129E-02
  -3   3  16       53.17       54.71        3.79 o   0.1062E-01
  -2   3  16      119.35      119.25        5.87 o   0.4388E-02
  -1   3  16       21.21       24.34        1.58 o   0.2848E-01
   0   3  16       73.70       78.65        3.02 o   0.7910E-02
   1   3  16       12.35       11.64        1.63 o   0.5261E-01
   2   3  16       89.01       84.65        4.47 o   0.6537E-02
   3   3  16       88.94       91.80        5.70 o   0.5753E-02
   4   3  16      306.24      324.79       10.87 o   0.1282E-02
   5   3  16        8.33       11.00        3.67 o   0.3659E-01
   6   3  16        5.15        6.92        2.45 o   0.6842E-01
  -5   4  16       -0.03        0.03       14.93 o   0.5035E-05
  -4   4  16      148.48      159.44       12.71 o   0.2342E-02
  -3   4  16       91.98       92.70        5.04 o   0.5897E-02
  -2   4  16        1.52        2.08        1.14 o   0.2586E+00
  -1   4  16        7.57       10.95        1.70 o   0.6114E-01
   0   4  16      556.84      529.60        8.97 o   0.6804E-03
   1   4  16       83.26       94.57        3.60 o   0.6487E-02
   2   4  16      272.61      271.10        8.34 o   0.1655E-02
   3   4  16      126.66      138.16        4.55 o   0.4112E-02
   4   4  16        4.02        2.91        1.78 o   0.1306E+00
   5   4  16       53.59       53.15        7.45 o   0.7464E-02
  -5   5  16      870.22      612.97       23.01 o   0.3867E-03
  -4   5  16        4.18        1.45        2.53 o   0.1043E+00
  -3   5  16        1.69        2.96        2.42 o   0.1072E+00
  -2   5  16       13.57       19.07        2.99 o   0.3038E-01
  -1   5  16      925.19      942.82       15.51 o   0.2849E-03
   0   5  16      114.99      120.93        5.56 o   0.4470E-02
   1   5  16        9.60       10.29        1.40 o   0.6361E-01
   2   5  16        7.12        7.14        1.49 o   0.8369E-01
   3   5  16       33.13       42.85        4.72 o   0.1262E-01
   4   5  16        0.77        4.46        1.65 o   0.1893E-01
   5   5  16        3.92        5.48        2.45 o   0.7833E-01
  -4   6  16        5.96        3.84        2.08 o   0.9504E-01
  -3   6  16       -3.13        0.30        4.50 o   0.4565E-01
  -2   6  16       72.84       72.02        9.16 o   0.5171E-02
  -1   6  16        0.84        0.72        2.26 o   0.9607E-02
   0   6  16       44.64       51.71        4.39 o   0.1095E-01
   1   6  16       18.14       18.81        3.11 o   0.2820E-01
   2   6  16        0.88        1.05        1.51 o   0.4569E-01
   3   6  16      232.98      246.08       11.17 o   0.1713E-02
   4   6  16       45.04       42.90        5.86 o   0.1025E-01
  -3   7  16       13.73       14.69        4.01 o   0.2783E-01
  -2   7  16       47.50       45.65        6.77 o   0.8849E-02
  -1   7  16      750.84      703.92       27.64 o   0.3427E-03
   0   7  16       46.50       50.27        5.24 o   0.1009E-01
   1   7  16        5.20        8.71        2.61 o   0.5843E-01
   2   7  16        4.65        2.38        2.45 o   0.9774E-01
   3   7  16        3.79        5.46        2.20 o   0.8680E-01
  -2   8  16        0.79        1.13        0.94 o   0.1999E+00
  -1   8  16      118.04      121.83        9.05 o   0.3601E-02
   0   8  16       61.75       59.19        4.95 o   0.8790E-02
   1   8  16       31.27       36.78        3.54 o   0.1601E-01
   2   8  16       -2.08        1.09        1.90 o   0.1807E+00
  -5   0  17      135.86      249.08       14.69 o   0.1659E-02
  -3   0  17      264.12      276.34        8.91 o   0.1624E-02
  -1   0  17       38.71       32.46        2.36 o   0.1822E-01
   1   0  17     1677.90     1524.65       19.94 o   0.1221E-03
   3   0  17      445.46      477.41       13.60 o   0.7623E-03
   5   0  17      240.81      263.61        9.48 o   0.1708E-02
  -6   1  17       10.00        6.52        2.78 o   0.5501E-01
  -5   1  17       92.23      136.28        8.56 o   0.3692E-02
  -4   1  17        2.96        3.92        1.38 o   0.1471E+00
  -3   1  17       22.89       18.70        1.96 o   0.3134E-01
  -2   1  17      375.65      371.16        6.58 o   0.1157E-02
  -1   1  17       15.53       11.98        1.17 o   0.5113E-01
   0   1  17     4977.75     4671.50       20.83 o   0.1698E-04
   1   1  17       37.80       38.88        2.79 o   0.1586E-01
   2   1  17       12.76       11.03        1.98 o   0.5035E-01
   3   1  17       20.51       25.87        3.38 o   0.2208E-01
   4   1  17       33.06       27.00        4.46 o   0.1643E-01
   5   1  17        5.05        5.41        2.03 o   0.8841E-01
   6   1  17        4.18        8.71        2.65 o   0.5917E-01
  -6   2  17        0.91        1.14        0.71 o   0.3042E+00
  -5   2  17       14.12       36.32        3.05 o   0.1994E-01
  -4   2  17       79.95       81.01        4.32 o   0.7022E-02
  -3   2  17       92.26       91.32        4.84 o   0.6023E-02
  -2   2  17        1.07        2.37        1.22 o   0.2438E+00
  -1   2  17      172.85      156.14        4.48 o   0.3356E-02
   0   2  17      282.33      295.44        5.76 o   0.1615E-02
   1   2  17      652.11      623.76        8.88 o   0.5410E-03
   2   2  17     1497.36     1488.73       16.81 o   0.1356E-03
   3   2  17       57.88       66.25        5.58 o   0.7953E-02
   4   2  17       14.19       15.88        1.75 o   0.4120E-01
   5   2  17       21.52       22.72        3.22 o   0.2400E-01
   6   2  17       86.04       81.82        7.72 o   0.5329E-02
  -6   3  17        5.49        3.25        2.57 o   0.8298E-01
  -5   3  17      324.62      278.54       17.75 o   0.1101E-02
  -4   3  17       -0.07        1.34        6.42 o   0.1468E-03
  -3   3  17        3.75        4.22        1.34 o   0.1364E+00
  -2   3  17       10.68       14.12        2.08 o   0.4506E-01
  -1   3  17      621.39      614.83        9.59 o   0.5575E-03
   0   3  17      954.36      978.37       11.85 o   0.2777E-03
   1   3  17      151.78      157.13        4.86 o   0.3470E-02
   2   3  17       10.90       12.50        1.83 o   0.5043E-01
   3   3  17        3.58        4.33        1.43 o   0.1322E+00
   4   3  17      357.85      377.29       14.24 o   0.9828E-03
   5   3  17        2.71        1.28        2.20 o   0.1383E+00
  -5   4  17       12.14       10.41        4.57 o   0.2783E-01
  -4   4  17        0.38        0.03        2.41 o   0.7357E-02
  -3   4  17        6.78        6.96        1.67 o   0.8176E-01
  -2   4  17        8.13        7.91        1.49 o   0.7614E-01
  -1   4  17     1009.38      948.82       15.11 o   0.2718E-03
   0   4  17      425.23      435.24        8.00 o   0.9327E-03
   1   4  17      145.46      162.31        5.26 o   0.3386E-02
   2   4  17       56.02       59.36        3.92 o   0.9840E-02
   3   4  17      102.72      107.29        4.16 o   0.5397E-02
   4   4  17       46.66       44.43        4.37 o   0.1181E-01
   5   4  17        0.45        0.19        1.99 o   0.1585E-01
  -5   5  17        7.49        0.65        3.40 o   0.6449E-01
  -4   5  17       57.75       57.63        5.34 o   0.8778E-02
  -3   5  17        5.48        3.34        2.83 o   0.7425E-01
  -2   5  17       54.83       54.43        5.65 o   0.8909E-02
  -1   5  17       78.51       84.84        4.67 o   0.6717E-02
   0   5  17      535.78      545.46       11.91 o   0.6476E-03
   1   5  17       -2.82        0.12        1.32 o   0.3201E+00
   2   5  17        2.60        3.96        1.27 o   0.1573E+00
   3   5  17        9.39       12.82        2.77 o   0.4217E-01
   4   5  17      731.78      674.36       18.54 o   0.4205E-03
   5   5  17       37.42       33.15        5.05 o   0.1336E-01
  -4   6  17      132.78      122.62        6.60 o   0.4002E-02
  -3   6  17       17.09       15.16        5.01 o   0.2130E-01
  -2   6  17      164.12      160.15       13.40 o   0.2189E-02
  -1   6  17        4.79        7.56        2.39 o   0.6769E-01
   0   6  17      102.64      111.35        6.52 o   0.4636E-02
   1   6  17       16.39       20.68        3.02 o   0.2784E-01
   2   6  17        8.25       11.62        2.97 o   0.4307E-01
   3   6  17       -2.87        0.05        3.05 o   0.9425E-01
   4   6  17       62.70       42.88        6.77 o   0.8452E-02
  -3   7  17        1.43        5.26        2.56 o   0.8366E-01
  -2   7  17       61.35       62.07        7.49 o   0.6748E-02
  -1   7  17        9.25        3.01        5.05 o   0.3079E-01
   0   7  17      277.18      270.51       11.96 o   0.1469E-02
   1   7  17       23.18       25.43        3.97 o   0.1981E-01
   2   7  17        6.39        6.37        2.54 o   0.6598E-01
   3   7  17       26.51       27.27        3.40 o   0.2016E-01
  -2   8  17       20.92       26.31        3.75 o   0.2065E-01
  -1   8  17        9.07        7.93        3.40 o   0.4356E-01
   0   8  17      324.92      329.21       10.50 o   0.1254E-02
   1   8  17        3.34        2.43        1.79 o   0.1449E+00
   2   8  17       49.26       60.81        3.94 o   0.1003E-01
  -6   0  18       -0.28        3.80        2.87 o   0.3631E-02
  -4   0  18      154.20      150.02        7.54 o   0.3191E-02
  -2   0  18      230.23      199.00        7.46 o   0.2280E-02
   0   0  18     6524.75     5851.14       24.79 o   0.1075E-04
   2   0  18       12.94       10.83        2.47 o   0.4550E-01
   4   0  18       36.10       28.58        6.81 o   0.1106E-01
   6   0  18      137.47      144.60       10.79 o   0.2818E-02
  -6   1  18        3.96        6.46        2.23 o   0.7935E-01
  -5   1  18        1.04        0.15        2.13 o   0.2018E+00
  -4   1  18        7.40        7.30        1.41 o   0.8328E-01
  -3   1  18       43.26       46.40        2.65 o   0.1370E-01
  -2   1  18       88.11       90.44        3.31 o   0.6651E-02
  -1   1  18       28.45       28.55        1.52 o   0.2343E-01
   0   1  18       10.83        9.82        1.29 o   0.6420E-01
   1   1  18       19.17       20.38        2.18 o   0.3065E-01
   2   1  18      113.03      110.42        5.40 o   0.4816E-02
   3   1  18        3.34        3.27        1.75 o   0.1330E+00
   4   1  18       61.10       70.95        3.03 o   0.9017E-02
   5   1  18      144.94      174.04        5.95 o   0.3138E-02
   6   1  18        3.60        2.18        2.22 o   0.1172E+00
  -6   2  18       19.26       12.84        2.26 o   0.3877E-01
  -5   2  18       32.41       87.85        5.42 o   0.7464E-02
  -4   2  18       42.42       42.62        3.18 o   0.1395E-01
  -3   2  18      237.46      239.89        9.04 o   0.1871E-02
  -2   2  18      442.05      452.08        9.23 o   0.8698E-03
  -1   2  18       45.05       43.22        2.26 o   0.1456E-01
   0   2  18      188.67      165.95        4.89 o   0.3061E-02
   1   2  18       70.02       63.87        3.08 o   0.9236E-02
   2   2  18        8.39       12.92        1.70 o   0.5377E-01
   3   2  18       10.78       10.86        2.83 o   0.4377E-01
   4   2  18      277.87      262.44        6.33 o   0.1772E-02
   5   2  18       54.22       66.51        4.69 o   0.8683E-02
   6   2  18       10.40        5.73        3.32 o   0.4776E-01
  -6   3  18       23.98       14.08        3.60 o   0.2699E-01
  -5   3  18      216.60      196.29       14.63 o   0.1719E-02
  -4   3  18      108.01       96.79       11.17 o   0.3530E-02
  -3   3  18       21.90       17.18        2.54 o   0.3074E-01
  -2   3  18        0.41        0.22        1.30 o   0.8524E-01
  -1   3  18        1.10        0.35        1.03 o   0.5320E+00
   0   3  18      129.58      136.72        4.59 o   0.4108E-02
   1   3  18        2.45        2.08        1.19 o   0.2266E+00
   2   3  18       60.34       65.52        3.80 o   0.9112E-02
   3   3  18       15.09       17.06        2.50 o   0.3448E-01
   4   3  18      112.12      115.79        8.07 o   0.4004E-02
   5   3  18       10.95       16.45        2.99 o   0.3431E-01
  -5   4  18       84.33       90.43        8.46 o   0.4790E-02
  -4   4  18      205.03      205.38       14.91 o   0.1680E-02
  -3   4  18       14.07       12.59        2.10 o   0.4457E-01
  -2   4  18       -0.09        0.24        1.83 o   0.2198E-01
  -1   4  18       48.74       41.33        3.50 o   0.1322E-01
   0   4  18        1.91        3.82        1.07 o   0.1827E+00
   1   4  18       83.78       89.42        4.10 o   0.6571E-02
   2   4  18       42.85       49.30        3.48 o   0.1238E-01
   3   4  18       99.25      108.27        4.11 o   0.5432E-02
   4   4  18      155.20      153.51        9.21 o   0.2884E-02
   5   4  18       87.08       75.67        8.94 o   0.4958E-02
  -5   5  18      474.58      344.92       16.16 o   0.8862E-03
  -4   5  18        0.70        0.53        1.21 o   0.1110E+00
  -3   5  18       16.45       17.82        3.35 o   0.2827E-01
  -2   5  18       22.32       25.43        3.76 o   0.2065E-01
  -1   5  18       73.33       73.04        4.54 o   0.7608E-02
   0   5  18      397.38      413.62        9.21 o   0.9840E-03
   1   5  18        0.97        0.70        0.65 o   0.3686E+00
   2   5  18       35.66       38.37        2.52 o   0.1663E-01
   3   5  18       11.73       15.79        3.40 o   0.3178E-01
   4   5  18      129.97      136.29       11.04 o   0.2906E-02
   5   5  18        0.18        2.50        2.40 o   0.7403E-02
  -4   6  18       41.85       37.63        5.68 o   0.1131E-01
  -3   6  18        8.31        3.87        4.44 o   0.3706E-01
  -2   6  18       27.08       33.67        5.96 o   0.1246E-01
  -1   6  18       -1.09        0.54        2.71 o   0.8579E-01
   0   6  18      596.00      646.22       15.09 o   0.5044E-03
   1   6  18      141.99      158.93        7.45 o   0.3164E-02
   2   6  18       -1.85        0.57        3.33 o   0.8044E-01
   3   6  18      174.23      181.38        9.56 o   0.2462E-02
   4   6  18      141.12      133.80        9.50 o   0.3160E-02
  -3   7  18       14.71       13.57        4.16 o   0.2737E-01
  -2   7  18        7.72        3.59        3.63 o   0.5019E-01
  -1   7  18        0.67        0.86        1.82 o   0.2218E-01
   0   7  18       72.27       82.06        6.22 o   0.6285E-02
   1   7  18       17.80       23.28        2.82 o   0.2635E-01
   2   7  18       -0.02        1.21       12.15 o   0.1147E-04
   3   7  18       -0.10        0.29        2.78 o   0.4209E-02
  -2   8  18       92.28       95.79        6.91 o   0.5109E-02
  -1   8  18       11.97        8.74        3.45 o   0.3947E-01
   0   8  18      113.89      111.09        6.16 o   0.4592E-02
   1   8  18        3.43        1.59        1.74 o   0.1665E+00
   2   8  18        1.99        0.06        2.18 o   0.1754E+00
  -5   0  19      150.08      235.83       15.05 o   0.1656E-02
  -3   0  19       11.80       11.44        2.18 o   0.4845E-01
  -1   0  19       19.77       17.48        1.95 o   0.3430E-01
   1   0  19     2812.01     2524.87       27.36 o   0.5011E-04
   3   0  19     1300.23     1320.66       36.01 o   0.1427E-03
   5   0  19      120.04      130.82        8.30 o   0.3606E-02
  -6   1  19       -4.11        0.08        2.08 o   0.1595E+00
  -5   1  19       -1.51        0.00        2.16 o   0.1870E+00
  -4   1  19      791.34      861.73       13.16 o   0.3440E-03
  -3   1  19        3.86        3.53        1.15 o   0.1595E+00
  -2   1  19      147.33      149.93        4.36 o   0.3694E-02
  -1   1  19       35.09       36.63        1.75 o   0.1823E-01
   0   1  19     2412.51     2238.84       16.24 o   0.6491E-04
   1   1  19      117.90      120.57        4.99 o   0.4569E-02
   2   1  19      411.10      411.69        9.98 o   0.9606E-03
   3   1  19       78.07       87.04        6.36 o   0.5879E-02
   4   1  19        7.97        5.59        1.29 o   0.9667E-01
   5   1  19       25.87       27.11        3.02 o   0.2135E-01
   6   1  19        0.53        0.93        1.49 o   0.4909E-01
  -6   2  19       20.37       19.87        2.67 o   0.2850E-01
  -5   2  19       17.30       55.33        4.43 o   0.1230E-01
  -4   2  19      123.26      109.34        5.32 o   0.4723E-02
  -3   2  19      139.22      135.69        6.94 o   0.3630E-02
  -2   2  19       35.87       38.25        3.40 o   0.1536E-01
  -1   2  19        7.47        3.62        1.10 o   0.1264E+00
   0   2  19     4625.68     4345.82       24.56 o   0.1938E-04
   1   2  19      414.94      371.68        7.43 o   0.1092E-02
   2   2  19     1651.21     1661.48       18.30 o   0.1130E-03
   3   2  19      148.48      161.36        8.90 o   0.2879E-02
   4   2  19      123.68      117.47        4.35 o   0.4706E-02
   5   2  19       88.61       86.44        5.80 o   0.5931E-02
   6   2  19      203.84      196.43        7.68 o   0.2394E-02
  -5   3  19       18.57       26.19        4.57 o   0.1851E-01
  -4   3  19       66.39       66.34        9.08 o   0.5500E-02
  -3   3  19       48.12       53.60        3.73 o   0.1112E-01
  -2   3  19        1.28        0.05        1.28 o   0.4419E+00
  -1   3  19      467.05      458.70        9.70 o   0.8311E-03
   0   3  19     2139.99     2114.28       20.82 o   0.7362E-04
   1   3  19      165.11      169.23        5.27 o   0.3141E-02
   2   3  19       19.66       19.18        2.37 o   0.3069E-01
   3   3  19        1.40        0.16        1.44 o   0.3514E+00
   4   3  19        5.77        3.86        2.58 o   0.7830E-01
   5   3  19      110.40      112.95        7.64 o   0.4196E-02
  -5   4  19        4.03        2.57        2.91 o   0.7938E-01
  -4   4  19      123.12      100.15       11.45 o   0.3300E-02
  -3   4  19       27.81       29.80        2.89 o   0.2016E-01
  -2   4  19        6.44        4.99        1.80 o   0.9399E-01
  -1   4  19      819.18      771.73       14.03 o   0.3740E-03
   0   4  19      322.65      350.46        7.17 o   0.1285E-02
   1   4  19      197.22      204.15        6.25 o   0.2473E-02
   2   4  19      240.33      249.63        8.07 o   0.1865E-02
   3   4  19       78.61       87.37        3.67 o   0.6967E-02
   4   4  19        3.56        8.07        2.64 o   0.6283E-01
   5   4  19      252.95      224.58       10.27 o   0.1829E-02
  -5   5  19       -0.98        0.00        1.18 o   0.1296E+00
  -4   5  19        9.98       10.21        2.51 o   0.4931E-01
  -3   5  19        1.25        4.34        1.90 o   0.1234E+00
  -2   5  19       38.42       33.47        4.72 o   0.1381E-01
  -1   5  19       30.88       31.95        2.51 o   0.1955E-01
   0   5  19      722.41      738.67       11.34 o   0.4263E-03
   1   5  19       20.12       20.46        1.80 o   0.3158E-01
   2   5  19       46.10       45.00        3.35 o   0.1297E-01
   3   5  19       29.86       27.23        4.57 o   0.1649E-01
   4   5  19       58.12       55.79        7.66 o   0.7022E-02
   5   5  19       34.10       41.32        4.76 o   0.1272E-01
  -4   6  19       47.27       52.20        5.78 o   0.9318E-02
  -3   6  19       18.78       21.60        3.18 o   0.2566E-01
  -2   6  19       21.91       30.44        3.79 o   0.1877E-01
  -1   6  19       53.46       51.97        5.72 o   0.9113E-02
   0   6  19       97.47      100.09        6.36 o   0.5083E-02
   1   6  19        5.99        4.25        2.43 o   0.8025E-01
   2   6  19        7.12        2.32        2.98 o   0.7043E-01
   3   6  19       20.91       25.29        3.64 o   0.2141E-01
   4   6  19        4.24        1.52        2.71 o   0.9384E-01
  -3   7  19        7.23        7.31        2.72 o   0.5775E-01
  -2   7  19       36.27       35.61        5.79 o   0.1180E-01
  -1   7  19        9.60       11.57        3.91 o   0.3304E-01
   0   7  19      199.66      203.65        9.97 o   0.2147E-02
   1   7  19        2.08        2.29        1.47 o   0.1934E+00
   2   7  19        1.02        1.41        2.43 o   0.1032E+00
   3   7  19       19.93       18.56        3.03 o   0.2802E-01
  -1   8  19       12.40       13.42        2.45 o   0.4167E-01
   0   8  19        1.55        2.55        1.68 o   0.1717E+00
   1   8  19        2.84        5.68        2.44 o   0.8066E-01
  -6   0  20       12.97       25.37        4.43 o   0.2029E-01
  -4   0  20       58.51       60.74        5.76 o   0.8172E-02
  -2   0  20      232.23      212.08        7.77 o   0.2154E-02
   0   0  20      944.47      892.09       13.34 o   0.3036E-03
   2   0  20      188.13      176.11        8.31 o   0.2592E-02
   4   0  20      104.12      115.61        4.98 o   0.4905E-02
   6   0  20       59.94       53.10        6.98 o   0.7683E-02
  -6   1  20        1.15        0.26        2.01 o   0.2091E+00
  -5   1  20       -0.75        0.54        1.34 o   0.7410E-01
  -4   1  20      220.80      248.24        6.99 o   0.1993E-02
  -3   1  20        0.01        0.17        5.63 o   0.2492E-03
  -2   1  20      107.24      102.62        3.78 o   0.5566E-02
  -1   1  20        4.55        5.11        0.88 o   0.1333E+00
   0   1  20      891.70      815.32       11.74 o   0.3467E-03
   1   1  20        5.10        1.57        1.48 o   0.1688E+00
   2   1  20        1.91        2.98        1.48 o   0.1743E+00
   3   1  20       13.68       15.63        2.94 o   0.3414E-01
   4   1  20        2.68        2.12        1.17 o   0.2231E+00
   5   1  20      479.44      512.77       10.29 o   0.7367E-03
   6   1  20       11.95        9.72        2.49 o   0.4861E-01
  -6   2  20       56.05       56.95        3.95 o   0.1006E-01
  -5   2  20       -0.17        0.38        2.50 o   0.6362E-02
  -4   2  20      316.41      313.75       18.85 o   0.9943E-03
  -3   2  20       45.44       51.57        4.10 o   0.1121E-01
  -2   2  20      101.36      103.54        5.55 o   0.5163E-02
  -1   2  20      115.76      105.52        3.68 o   0.5326E-02
   0   2  20      846.61      756.14       10.85 o   0.3863E-03
   1   2  20       17.21       19.16        1.72 o   0.3485E-01
   2   2  20       49.23       58.42        3.37 o   0.1075E-01
   3   2  20       20.57       22.13        3.50 o   0.2356E-01
   4   2  20      222.73      233.34        5.79 o   0.2154E-02
   5   2  20      335.91      341.60       10.99 o   0.1187E-02
   6   2  20       36.21       30.46        3.55 o   0.1702E-01
  -5   3  20       23.64       28.22        4.88 o   0.1629E-01
  -4   3  20       98.07      123.00       10.63 o   0.3359E-02
  -3   3  20        0.38        0.29        1.10 o   0.1637E+00
  -2   3  20       81.26       86.13        4.54 o   0.6626E-02
  -1   3  20       -0.08        0.22        2.07 o   0.1347E-01
   0   3  20      358.99      362.22        8.71 o   0.1162E-02
   1   3  20       31.11       33.04        2.47 o   0.1918E-01
   2   3  20       20.12       17.79        2.41 o   0.3161E-01
   3   3  20       16.89       20.83        2.68 o   0.2911E-01
   4   3  20       26.74       30.14        4.29 o   0.1681E-01
   5   3  20      213.70      208.96       10.38 o   0.2028E-02
  -5   4  20        2.63        0.21        2.41 o   0.1396E+00
  -4   4  20      113.91       84.44       11.15 o   0.3682E-02
  -3   4  20       -0.78        1.38        1.71 o   0.2810E-01
  -2   4  20       -1.79        0.25        1.37 o   0.3441E+00
  -1   4  20        8.04        7.70        2.02 o   0.6778E-01
   0   4  20      764.82      739.21       12.18 o   0.4107E-03
   1   4  20      129.87      136.44        4.76 o   0.4084E-02
   2   4  20       23.47       23.23        2.72 o   0.2492E-01
   3   4  20      131.53      128.91        8.75 o   0.3448E-02
   4   4  20      274.92      270.95       12.13 o   0.1463E-02
   5   4  20      834.65      741.52       18.06 o   0.3659E-03
  -5   5  20       28.94       12.84        4.13 o   0.2360E-01
  -4   5  20       75.59       78.46        8.14 o   0.5420E-02
  -3   5  20       13.16       16.75        2.50 o   0.3605E-01
  -2   5  20       91.79      101.11        7.33 o   0.4811E-02
  -1   5  20       13.06       17.77        1.85 o   0.3867E-01
   0   5  20       -0.30        0.07        1.12 o   0.1563E+00
   1   5  20       20.60       22.35        1.85 o   0.2953E-01
   2   5  20       32.47       37.21        5.01 o   0.1314E-01
   3   5  20        3.16        1.38        2.94 o   0.8836E-01
   4   5  20        8.03        4.91        3.41 o   0.5064E-01
   5   5  20       59.83       57.85        5.98 o   0.8152E-02
  -4   6  20      313.86      316.37       13.25 o   0.1208E-02
  -3   6  20        9.85       11.03        2.45 o   0.4843E-01
  -2   6  20       14.65       13.98        3.29 o   0.3286E-01
  -1   6  20      202.77      204.10       10.80 o   0.2058E-02
   0   6  20      381.71      405.36       12.08 o   0.9584E-03
   1   6  20      204.72      220.08        8.75 o   0.2118E-02
   2   6  20        2.67        0.07        2.66 o   0.1195E+00
   3   6  20       99.66      100.17        7.04 o   0.4825E-02
   4   6  20      106.46       95.67        7.98 o   0.4541E-02
  -3   7  20        3.21        4.48        2.59 o   0.8182E-01
  -2   7  20       22.86       19.86        4.77 o   0.1927E-01
  -1   7  20      122.38      115.36       10.66 o   0.3288E-02
   0   7  20      184.51      197.39        9.44 o   0.2300E-02
   1   7  20        6.66        7.17        1.87 o   0.7662E-01
   2   7  20       -0.96        0.17        1.14 o   0.1426E+00
   3   7  20       14.70       16.54        2.68 o   0.3419E-01
  -1   8  20       35.11       35.90        3.40 o   0.1599E-01
   0   8  20       19.30       13.76        3.58 o   0.2905E-01
   1   8  20       14.17        9.85        3.61 o   0.3503E-01
  -5   0  21      195.80      298.60       16.76 o   0.1254E-02
  -3   0  21        3.37        4.10        1.39 o   0.1396E+00
  -1   0  21        5.82        4.20        1.28 o   0.1225E+00
   1   0  21     9155.22     8271.77       51.80 o   0.5500E-05
   3   0  21     2162.63     2136.01       47.67 o   0.6381E-04
   5   0  21       30.23       29.33        4.55 o   0.1594E-01
  -6   1  21        5.91        7.02        2.24 o   0.7118E-01
  -5   1  21        3.85        4.66        2.08 o   0.9710E-01
  -4   1  21      706.36      752.18       12.51 o   0.4187E-03
  -3   1  21       12.60       13.78        1.56 o   0.4780E-01
  -2   1  21       14.10       15.51        1.59 o   0.4295E-01
  -1   1  21       18.66       20.24        1.51 o   0.3358E-01
   0   1  21      160.86      176.37        5.22 o   0.3076E-02
   1   1  21      414.66      433.92        9.70 o   0.9191E-03
   2   1  21      553.01      574.40       12.06 o   0.6076E-03
   3   1  21      102.84      110.98        7.30 o   0.4423E-02
   4   1  21        3.28        3.15        1.33 o   0.1640E+00
   5   1  21        1.40        2.78        2.33 o   0.1174E+00
   6   1  21       45.74       44.04        3.69 o   0.1274E-01
  -6   2  21        2.03        5.25        1.75 o   0.1143E+00
  -5   2  21        1.02        2.67        2.27 o   0.6271E-01
  -4   2  21        7.05        1.81        3.72 o   0.5371E-01
  -3   2  21       44.70       43.75        4.24 o   0.1223E-01
  -2   2  21       60.45       59.61        4.35 o   0.9272E-02
  -1   2  21        8.95        5.35        1.24 o   0.9586E-01
   0   2  21       24.32       18.44        2.08 o   0.3057E-01
   1   2  21      283.62      331.10        7.37 o   0.1414E-02
   2   2  21     1163.88     1166.95       16.04 o   0.2027E-03
   3   2  21      269.17      277.20        9.80 o   0.1566E-02
   4   2  21      471.78      483.37        9.60 o   0.7910E-03
   5   2  21        2.39        5.30        1.97 o   0.1025E+00
   6   2  21       52.45       48.01        4.03 o   0.1128E-01
  -5   3  21       22.25       17.31        4.84 o   0.2005E-01
  -4   3  21      158.81      183.06       13.43 o   0.2059E-02
  -3   3  21       27.97       34.70        2.58 o   0.1893E-01
  -2   3  21       21.64       20.27        2.51 o   0.2840E-01
  -1   3  21       95.74       99.27        4.64 o   0.5689E-02
   0   3  21       42.07       44.29        3.17 o   0.1368E-01
   1   3  21      697.75      724.18       11.05 o   0.4431E-03
   2   3  21        2.31        3.35        1.31 o   0.1737E+00
   3   3  21        9.15       13.59        1.68 o   0.5138E-01
   4   3  21       12.28        9.86        3.24 o   0.3969E-01
   5   3  21       27.43       29.99        3.96 o   0.1758E-01
  -5   4  21        3.27        1.82        2.50 o   0.1065E+00
  -4   4  21        0.04        0.01        8.30 o   0.5275E-04
  -3   4  21       45.08       48.57        7.33 o   0.8136E-02
  -2   4  21       20.23       30.37        3.44 o   0.2005E-01
  -1   4  21      155.57      149.76        7.32 o   0.3219E-02
   0   4  21      443.74      446.47        9.46 o   0.8747E-03
   1   4  21       33.63       39.58        2.51 o   0.1660E-01
   2   4  21      573.10      578.38       12.60 o   0.5899E-03
   3   4  21       59.25       67.71        6.04 o   0.7484E-02
   4   4  21       13.92       11.25        3.20 o   0.3711E-01
   5   4  21     1014.32      853.36       27.54 o   0.2590E-03
  -4   5  21        9.62        6.52        3.59 o   0.4315E-01
  -3   5  21       24.17       18.06        3.17 o   0.2628E-01
  -2   5  21       -4.50        0.54        2.25 o   0.1314E+00
  -1   5  21        1.06        0.74        1.51 o   0.2933E+00
   0   5  21      293.78      293.61        6.79 o   0.1565E-02
   1   5  21       21.88       22.35        2.05 o   0.2832E-01
   2   5  21       24.86       32.06        4.46 o   0.1616E-01
   3   5  21        0.69        2.90        1.82 o   0.2150E-01
   4   5  21       22.45       16.67        5.17 o   0.1900E-01
   5   5  21      139.18      131.38        8.55 o   0.3390E-02
  -4   6  21        8.72        8.36        2.14 o   0.6185E-01
  -3   6  21       13.84       21.60        2.69 o   0.2972E-01
  -2   6  21        4.40        2.46        2.44 o   0.9783E-01
  -1   6  21      135.67      124.16        8.95 o   0.3447E-02
   0   6  21      208.97      204.61        8.89 o   0.2202E-02
   1   6  21      725.91      744.02       16.09 o   0.4003E-03
   2   6  21        1.62        5.07        2.54 o   0.8476E-01
   3   6  21       38.04       39.44        4.63 o   0.1292E-01
   4   6  21       61.11       58.11        6.14 o   0.7983E-02
  -3   7  21       -0.66        0.00        1.24 o   0.1050E+00
  -2   7  21        1.50        1.35        1.89 o   0.1824E+00
  -1   7  21        1.45        6.02        3.15 o   0.2161E-01
   0   7  21      211.15      218.50        9.88 o   0.2018E-02
   1   7  21        8.80       15.50        2.35 o   0.4206E-01
   2   7  21        4.37        3.68        1.98 o   0.1083E+00
   3   7  21        8.52        6.58        2.99 o   0.5323E-01
  -1   8  21       -2.15        0.00        1.67 o   0.2663E+00
   0   8  21      152.96      155.84        8.99 o   0.2903E-02
   1   8  21       53.24       65.92        5.61 o   0.8106E-02
  -6   0  22       11.02       20.23        4.03 o   0.2496E-01
  -4   0  22       10.24       10.51        2.21 o   0.5215E-01
  -2   0  22      320.94      314.81        9.53 o   0.1339E-02
   0   0  22       61.33       64.15        3.72 o   0.9231E-02
   2   0  22       37.93       31.19        5.97 o   0.1202E-01
   4   0  22      705.34      722.65       16.58 o   0.4139E-03
   6   0  22      534.78      519.60       19.00 o   0.5893E-03
  -6   1  22        5.32        5.88        2.08 o   0.8296E-01
  -5   1  22        2.71       12.05        3.01 o   0.4702E-01
  -4   1  22        1.91        2.81        3.66 o   0.5952E-01
  -3   1  22        0.10        1.10        1.78 o   0.2413E-01
  -2   1  22       25.86       24.47        2.00 o   0.2561E-01
  -1   1  22       43.64       43.98        2.41 o   0.1438E-01
   0   1  22       95.12       85.41        4.13 o   0.6478E-02
   1   1  22     5342.13     5128.31       43.49 o   0.1416E-04
   2   1  22      211.34      214.87        7.68 o   0.2216E-02
   3   1  22        4.96        5.26        2.09 o   0.8768E-01
   4   1  22        5.28        4.90        1.35 o   0.1152E+00
   5   1  22       22.90       31.41        3.51 o   0.1898E-01
   6   1  22        2.98        0.91        2.16 o   0.1468E+00
  -5   2  22       31.83       75.61        4.98 o   0.8647E-02
  -4   2  22        0.87        0.00        1.50 o   0.4933E-01
  -3   2  22        0.79        0.47        0.91 o   0.3173E+00
  -2   2  22        3.87        4.77        1.56 o   0.1174E+00
  -1   2  22       55.27       49.43        3.04 o   0.1183E-01
   0   2  22      120.50       95.36        4.35 o   0.5452E-02
   1   2  22      205.46      200.37        6.45 o   0.2455E-02
   2   2  22       -2.07        0.35        1.42 o   0.3062E+00
   3   2  22      176.75      194.43        8.02 o   0.2502E-02
   4   2  22      316.11      329.51        7.99 o   0.1345E-02
   5   2  22      186.61      180.94        8.02 o   0.2581E-02
  -5   3  22        8.32        5.36        3.58 o   0.4670E-01
  -4   3  22      169.96      184.75       13.85 o   0.1968E-02
  -3   3  22       11.11       15.66        1.75 o   0.4428E-01
  -2   3  22       57.61       57.54        3.96 o   0.9913E-02
  -1   3  22        9.92        9.69        1.74 o   0.6107E-01
   0   3  22        0.85        1.70        0.67 o   0.2890E+00
   1   3  22        1.06        2.19        1.21 o   0.2562E+00
   2   3  22      407.12      426.60       10.24 o   0.9304E-03
   3   3  22      106.33      118.01        4.21 o   0.4965E-02
   4   3  22       54.39       62.48        5.67 o   0.8271E-02
   5   3  22       73.33       62.57        5.99 o   0.7393E-02
  -5   4  22       81.94       58.11        7.66 o   0.6339E-02
  -4   4  22      364.52      286.56       19.05 o   0.9930E-03
  -3   4  22        5.70        4.41        3.23 o   0.5874E-01
  -2   4  22        3.46        2.63        1.92 o   0.1312E+00
  -1   4  22        8.63        4.68        2.09 o   0.8000E-01
   0   4  22      304.40      301.94        7.92 o   0.1470E-02
   1   4  22      392.29      413.92        8.35 o   0.1004E-02
   2   4  22      275.43      274.21        7.17 o   0.1683E-02
   3   4  22      178.17      178.33       10.26 o   0.2389E-02
   4   4  22       52.60       58.47        5.32 o   0.8942E-02
   5   4  22       70.61       70.66        7.44 o   0.6174E-02
  -4   5  22       50.40       52.80        6.30 o   0.8621E-02
  -3   5  22       48.87       43.10        4.28 o   0.1196E-01
  -2   5  22       70.85       72.44        6.29 o   0.6741E-02
  -1   5  22       31.59       35.19        2.73 o   0.1788E-01
   0   5  22      103.62      102.94        4.06 o   0.5561E-02
   1   5  22      659.87      680.17       11.14 o   0.4833E-03
   2   5  22       -1.54        2.61        2.80 o   0.9209E-01
   3   5  22        4.64        5.76        2.76 o   0.6687E-01
   4   5  22       50.25       39.58        6.95 o   0.9017E-02
  -3   6  22       18.03       19.40        3.12 o   0.2773E-01
  -2   6  22       57.95       53.27        5.45 o   0.9054E-02
  -1   6  22      216.54      226.15       11.16 o   0.1857E-02
   0   6  22        3.28        3.79        2.52 o   0.8883E-01
   1   6  22       28.31       29.99        4.42 o   0.1634E-01
   2   6  22       19.12       17.76        3.82 o   0.2505E-01
   3   6  22       12.67       19.01        2.96 o   0.3108E-01
   4   6  22       19.28       22.25        3.61 o   0.2338E-01
  -3   7  22       11.35       11.10        3.08 o   0.4027E-01
  -2   7  22       51.01       45.90        4.67 o   0.1098E-01
  -1   7  22       83.17       81.05        8.85 o   0.4903E-02
   0   7  22       72.57       66.90        8.09 o   0.5916E-02
   1   7  22       80.27       97.03        8.96 o   0.4489E-02
   2   7  22        1.94        0.29        2.02 o   0.1928E+00
   3   7  22       24.63       23.65        4.10 o   0.1981E-01
  -1   8  22       18.12       16.62        3.17 o   0.2954E-01
   0   8  22      241.21      226.42       10.63 o   0.1827E-02
  -5   0  23       51.19      105.35        9.82 o   0.4319E-02
  -3   0  23     1093.59     1122.88       19.49 o   0.2123E-03
  -1   0  23        2.75        3.84        1.16 o   0.1648E+00
   1   0  23      343.08      394.10       10.68 o   0.1055E-02
   3   0  23     2233.72     2253.61       49.90 o   0.5864E-04
   5   0  23       47.11       47.29        5.51 o   0.1008E-01
  -6   1  23        8.45        8.64        2.23 o   0.5964E-01
  -5   1  23       10.63       34.08        3.98 o   0.1893E-01
  -4   1  23      156.55      161.66       13.25 o   0.2226E-02
  -3   1  23        2.16        0.41        1.17 o   0.3670E+00
  -2   1  23      192.32      207.97        5.34 o   0.2525E-02
  -1   1  23       29.06       30.57        2.05 o   0.2139E-01
   0   1  23      211.75      211.01        6.29 o   0.2344E-02
   1   1  23     1557.18     1515.20       19.69 o   0.1283E-03
   2   1  23       30.89       37.20        3.15 o   0.1665E-01
   3   1  23       79.39       82.17        6.57 o   0.5958E-02
   4   1  23       30.08       31.00        2.42 o   0.2024E-01
   5   1  23       -3.76        1.48        2.88 o   0.8802E-01
   6   1  23       27.24       24.21        4.08 o   0.1918E-01
  -5   2  23       15.66       33.95        3.68 o   0.1894E-01
  -4   2  23      422.62      425.15       21.71 o   0.6875E-03
  -3   2  23      497.39      518.50       13.58 o   0.6799E-03
  -2   2  23        0.90        0.27        0.73 o   0.3888E+00
  -1   2  23        7.86        6.35        1.31 o   0.9009E-01
   0   2  23        0.69        0.01        0.59 o   0.7836E+00
   1   2  23     2621.13     2561.00       23.26 o   0.5200E-04
   2   2  23      850.86      838.40       14.16 o   0.3381E-03
   3   2  23      348.21      380.99       11.34 o   0.1063E-02
   4   2  23      518.49      517.43       10.12 o   0.7076E-03
   5   2  23      139.31      142.95        8.32 o   0.3266E-02
  -5   3  23       16.47       10.72        4.44 o   0.2697E-01
  -4   3  23       15.63       16.19        4.70 o   0.2262E-01
  -3   3  23      117.65      108.82        4.78 o   0.4946E-02
  -2   3  23       54.45       62.27        3.89 o   0.9631E-02
  -1   3  23        3.00        1.36        1.25 o   0.2428E+00
   0   3  23      192.56      192.19        6.84 o   0.2562E-02
   1   3  23     1839.53     1851.30       16.95 o   0.9455E-04
   2   3  23        4.56        4.89        1.39 o   0.1186E+00
   3   3  23       37.23       41.04        2.55 o   0.1569E-01
   4   3  23       19.26       19.53        3.85 o   0.2385E-01
   5   3  23        4.50        2.44        3.62 o   0.5776E-01
  -5   4  23       -4.32        0.08        3.22 o   0.8069E-01
  -4   4  23       85.45       69.82        9.49 o   0.4897E-02
  -3   4  23      377.87      379.49       20.02 o   0.8069E-03
  -2   4  23        3.74        6.19        1.71 o   0.9759E-01
  -1   4  23        0.62        1.95        0.99 o   0.1057E+00
   0   4  23      321.38      314.28        8.23 o   0.1382E-02
   1   4  23     1259.66     1277.87       16.47 o   0.1760E-03
   2   4  23      549.50      565.27       10.13 o   0.6352E-03
   3   4  23       61.16       56.41        6.17 o   0.8067E-02
   4   4  23       31.25       24.34        4.35 o   0.1769E-01
   5   4  23      165.42      162.87       10.78 o   0.2512E-02
  -4   5  23        9.10        5.74        3.60 o   0.4486E-01
  -3   5  23        1.53        0.64        1.83 o   0.2166E+00
  -2   5  23       33.73       29.28        4.45 o   0.1576E-01
  -1   5  23       20.21       16.17        4.10 o   0.2429E-01
   0   5  23      227.97      230.56        6.09 o   0.2140E-02
   1   5  23      389.19      384.57       14.93 o   0.9222E-03
   2   5  23       15.43       13.45        3.55 o   0.3121E-01
   3   5  23       21.61       24.87        4.01 o   0.2021E-01
   4   5  23        9.13       14.37        3.35 o   0.3495E-01
  -3   6  23       -1.25        0.83        1.98 o   0.1916E+00
  -2   6  23       52.02       52.57        5.11 o   0.9702E-02
  -1   6  23       68.32       67.70        6.46 o   0.6950E-02
   0   6  23        2.43        4.44        2.09 o   0.1057E+00
   1   6  23       -0.02        0.52       14.03 o   0.6459E-05
   2   6  23       16.98       21.18        3.88 o   0.2350E-01
   3   6  23        6.54        6.51        2.48 o   0.6655E-01
   4   6  23       64.28       63.93        5.85 o   0.7692E-02
  -2   7  23       -0.77        0.78        1.08 o   0.1654E+00
  -1   7  23       -0.10        0.24        4.42 o   0.6560E-03
   0   7  23       35.12       38.16        5.85 o   0.1143E-01
   1   7  23       68.34       74.86        8.04 o   0.5725E-02
   2   7  23        4.29        0.09        2.02 o   0.1639E+00
   3   7  23       -4.56        0.03        2.94 o   0.9312E-01
  -6   0  24        0.75        0.53        1.40 o   0.6403E-01
  -4   0  24      406.44      434.50       20.66 o   0.7079E-03
  -2   0  24       59.68       61.63        4.34 o   0.9126E-02
   0   0  24       22.41       17.30        2.49 o   0.3065E-01
   2   0  24        4.27        0.88        3.20 o   0.7719E-01
   4   0  24     1374.08     1376.18       23.21 o   0.1489E-03
  -6   1  24       18.60       25.09        2.61 o   0.2570E-01
  -5   1  24        4.05       15.51        2.81 o   0.4167E-01
  -4   1  24       50.92       54.34        7.59 o   0.7366E-02
  -3   1  24        0.06        3.70        2.29 o   0.8783E-02
  -2   1  24       19.49       26.74        2.05 o   0.2607E-01
  -1   1  24       63.71       66.64        3.00 o   0.9321E-02
   0   1  24       37.22       37.44        3.34 o   0.1544E-01
   1   1  24      440.71      437.51        9.32 o   0.8951E-03
   2   1  24      184.96      191.77        7.49 o   0.2540E-02
   3   1  24       58.20       50.86        5.73 o   0.8994E-02
   4   1  24       47.44       48.18        3.20 o   0.1247E-01
   5   1  24       -0.14        0.11        3.98 o   0.1000E-02
   6   1  24      140.46      121.92       10.44 o   0.3129E-02
  -5   2  24       64.36      125.86        6.43 o   0.4789E-02
  -4   2  24       -0.35        0.00        3.00 o   0.3097E-02
  -3   2  24      314.94      334.63        9.36 o   0.1289E-02
  -2   2  24       76.84       83.60        5.09 o   0.6630E-02
  -1   2  24        0.79        0.12        0.74 o   0.4501E+00
   0   2  24        1.08        1.29        1.05 o   0.3643E+00
   1   2  24      342.33      338.73        8.67 o   0.1254E-02
   2   2  24       35.61       36.57        3.11 o   0.1625E-01
   3   2  24      596.25      644.13       12.93 o   0.5220E-03
   4   2  24      407.92      424.08        9.03 o   0.9557E-03
   5   2  24      214.76      197.84       10.14 o   0.2120E-02
  -5   3  24        3.32        3.15        2.48 o   0.9517E-01
  -4   3  24        4.27        9.37        3.09 o   0.4997E-01
  -3   3  24      139.46      128.92        5.18 o   0.4072E-02
  -2   3  24        7.92       11.62        1.64 o   0.5898E-01
  -1   3  24       29.54       31.83        2.76 o   0.1937E-01
   0   3  24       78.75       76.70        4.49 o   0.7234E-02
   1   3  24       49.73       55.26        3.74 o   0.1082E-01
   2   3  24      531.84      560.95       11.94 o   0.6328E-03
   3   3  24       96.16      109.68        4.35 o   0.5377E-02
   4   3  24        2.70        3.93        2.45 o   0.9292E-01
   5   3  24       82.32       73.90        8.52 o   0.5274E-02
  -5   4  24       26.70       24.31        4.34 o   0.1845E-01
  -4   4  24        1.36        5.95        2.85 o   0.2429E-01
  -3   4  24      943.80     1007.14       31.21 o   0.2210E-03
  -2   4  24       15.13       18.07        2.68 o   0.3240E-01
  -1   4  24       20.18       19.28        2.87 o   0.2819E-01
   0   4  24       43.60       43.48        3.15 o   0.1371E-01
   1   4  24        6.03        7.56        1.48 o   0.8434E-01
   2   4  24      643.98      694.51       10.99 o   0.4797E-03
   3   4  24      174.51      180.80       10.33 o   0.2376E-02
   4   4  24        2.88        2.71        2.68 o   0.9142E-01
   5   4  24      264.72      236.02       13.07 o   0.1562E-02
  -4   5  24        1.85        4.08        2.29 o   0.1024E+00
  -3   5  24       20.70       12.93        5.00 o   0.2152E-01
  -2   5  24       -1.96        0.02        2.07 o   0.1924E+00
  -1   5  24       10.63        9.93        3.02 o   0.4344E-01
   0   5  24       42.36       40.36        5.11 o   0.1173E-01
   1   5  24       16.60       23.24        3.37 o   0.2452E-01
   2   5  24        7.84        2.42        3.21 o   0.6229E-01
   3   5  24       35.20       43.34        4.94 o   0.1204E-01
   4   5  24       66.76       52.41        7.57 o   0.7042E-02
  -3   6  24       21.61       38.88        3.18 o   0.1747E-01
  -2   6  24      172.34      170.45        9.02 o   0.2639E-02
  -1   6  24       84.75       83.62        6.87 o   0.5668E-02
   0   6  24       17.72       14.16        3.40 o   0.3046E-01
   1   6  24      531.04      506.25       16.92 o   0.6308E-03
   2   6  24       88.78       83.59        6.92 o   0.5568E-02
   3   6  24        9.82        9.42        3.84 o   0.3589E-01
  -2   7  24       52.16       51.12        4.40 o   0.1055E-01
  -1   7  24       15.53        9.62        4.29 o   0.2915E-01
   0   7  24       29.81       28.81        5.20 o   0.1465E-01
   1   7  24      277.12      290.52       15.09 o   0.1249E-02
   2   7  24        1.25        0.24        2.14 o   0.1863E+00
  -5   0  25       -7.17        9.10        4.32 o   0.3319E-01
  -3   0  25     6278.59     6078.95       47.06 o   0.1034E-04
  -1   0  25       67.98       87.75        3.39 o   0.7361E-02
   1   0  25       85.76       69.47        6.06 o   0.6648E-02
   3   0  25     1545.47     1633.41       42.25 o   0.1017E-03
   5   0  25       14.93        8.94        3.80 o   0.3395E-01
  -5   1  25       13.19       46.99        4.00 o   0.1491E-01
  -4   1  25       61.53       74.55        8.55 o   0.5586E-02
  -3   1  25       22.38       23.58        2.15 o   0.2696E-01
  -2   1  25        9.58       12.50        1.60 o   0.5430E-01
  -1   1  25       52.47       56.43        2.82 o   0.1121E-01
   0   1  25       85.11       86.51        4.38 o   0.6582E-02
   1   1  25       77.59       77.24        4.09 o   0.7427E-02
   2   1  25     1945.56     1972.84       24.46 o   0.8292E-04
   3   1  25       16.12       14.32        3.35 o   0.3139E-01
   4   1  25       36.62       41.56        2.90 o   0.1518E-01
   5   1  25        0.67        0.08        1.99 o   0.1602E-01
  -5   2  25       37.99       84.97        5.00 o   0.7714E-02
  -4   2  25      122.77      146.78       12.12 o   0.2646E-02
  -3   2  25     1561.36     1611.37       20.87 o   0.1192E-03
  -2   2  25      127.02      134.77        5.80 o   0.3974E-02
  -1   2  25       -1.04        0.05        1.25 o   0.4851E+00
   0   2  25       24.87       27.28        2.21 o   0.2375E-01
   1   2  25       14.51       11.55        2.14 o   0.4587E-01
   2   2  25      955.50     1002.97       15.49 o   0.2633E-03
   3   2  25      287.42      296.40        6.06 o   0.1590E-02
   4   2  25      257.32      270.57        7.30 o   0.1742E-02
   5   2  25       76.23       85.44        6.11 o   0.6104E-02
  -5   3  25       43.64       26.46        6.04 o   0.1217E-01
  -4   3  25        1.44        0.51        2.47 o   0.1384E+00
  -3   3  25        7.62        0.57        3.55 o   0.6031E-01
  -2   3  25       27.27       28.57        3.38 o   0.1955E-01
  -1   3  25       14.38       14.69        2.47 o   0.3807E-01
   0   3  25       75.26       78.50        4.45 o   0.7249E-02
   1   3  25       48.67       51.14        3.70 o   0.1146E-01
   2   3  25      167.24      164.59        6.81 o   0.3010E-02
   3   3  25        5.12        9.28        2.29 o   0.6237E-01
   4   3  25        4.05        0.81        4.09 o   0.5194E-01
   5   3  25       -0.61        1.60        1.77 o   0.2456E-01
  -5   4  25       15.35       10.87        3.35 o   0.3540E-01
  -4   4  25        9.12        8.96        3.81 o   0.3727E-01
  -3   4  25        1.64        0.02        3.16 o   0.9302E-01
  -2   4  25       37.86       40.39        4.81 o   0.1249E-01
  -1   4  25       79.24       79.27        4.72 o   0.6970E-02
   0   4  25       54.55       54.01        3.50 o   0.1086E-01
   1   4  25        8.44       10.62        1.64 o   0.6153E-01
   2   4  25       66.93       65.31        3.62 o   0.8956E-02
   3   4  25        1.65        2.14        3.06 o   0.8308E-01
   4   4  25       33.99       33.69        6.00 o   0.1187E-01
   5   4  25      180.04      181.43       10.45 o   0.2337E-02
  -4   5  25        7.57        2.84        2.91 o   0.6917E-01
  -3   5  25        7.09        2.97        3.37 o   0.5800E-01
  -2   5  25       26.65       22.19        3.88 o   0.2069E-01
  -1   5  25       21.48       16.67        3.95 o   0.2440E-01
   0   5  25        2.25        0.62        2.13 o   0.1637E+00
   1   5  25       35.85       33.62        4.93 o   0.1364E-01
   2   5  25        2.31        7.86        3.02 o   0.5792E-01
   3   5  25       75.62       83.30        6.59 o   0.5980E-02
   4   5  25       18.44       24.22        4.03 o   0.2109E-01
  -3   6  25       26.21       27.25        3.24 o   0.2061E-01
  -2   6  25       96.63      100.80        6.64 o   0.4982E-02
  -1   6  25        4.85        7.56        2.27 o   0.7025E-01
   0   6  25       75.69       81.61        6.54 o   0.6074E-02
   1   6  25      772.31      731.12       20.02 o   0.3742E-03
   2   6  25      146.97      150.99        8.53 o   0.3068E-02
   3   6  25       -0.96        0.19        1.34 o   0.7623E-01
  -2   7  25        2.32        0.83        1.82 o   0.1956E+00
  -1   7  25        4.74        1.25        2.67 o   0.9600E-01
   0   7  25        2.57        1.68        2.47 o   0.1142E+00
   1   7  25       10.62       13.38        3.92 o   0.3075E-01
   2   7  25       27.51       29.53        4.89 o   0.1544E-01
  -4   0  26      700.20      689.05       26.98 o   0.3625E-03
  -2   0  26      249.06      254.84        9.03 o   0.1760E-02
   0   0  26       31.26       21.55        3.00 o   0.2279E-01
   2   0  26     4999.73     5001.03       70.67 o   0.1452E-04
   4   0  26     1494.82     1536.11       24.42 o   0.1259E-03
  -5   1  26        3.09        4.17        1.74 o   0.1218E+00
  -4   1  26      109.87      115.78       11.29 o   0.3219E-02
  -3   1  26        9.16        8.49        1.51 o   0.7020E-01
  -2   1  26       90.39       94.63        4.77 o   0.5937E-02
  -1   1  26       27.03       28.58        2.11 o   0.2269E-01
   0   1  26      136.87      132.65        5.57 o   0.3954E-02
   1   1  26      202.84      196.71        7.81 o   0.2386E-02
   2   1  26       10.61        9.73        2.18 o   0.5404E-01
   3   1  26      467.53      492.07        8.10 o   0.7979E-03
   4   1  26      107.56      114.56        4.73 o   0.4938E-02
   5   1  26        1.06        2.07        2.99 o   0.5059E-01
  -5   2  26       31.89       83.91        4.56 o   0.8301E-02
  -4   2  26        8.11        9.78        3.82 o   0.3683E-01
  -3   2  26     1441.21     1446.52       20.15 o   0.1405E-03
  -2   2  26      154.81      163.25        6.53 o   0.3146E-02
  -1   2  26       35.44       33.04        3.13 o   0.1723E-01
   0   2  26       22.20       24.84        2.50 o   0.2507E-01
   1   2  26       43.84       39.44        3.38 o   0.1420E-01
   2   2  26     1096.37     1174.16       16.77 o   0.2065E-03
   3   2  26     1271.14     1308.30       13.41 o   0.1735E-03
   4   2  26      436.09      444.67        9.27 o   0.8866E-03
   5   2  26      343.99      310.03       17.53 o   0.1024E-02
  -5   3  26        6.10        4.87        3.21 o   0.5717E-01
  -4   3  26       11.85       10.68        3.47 o   0.3665E-01
  -3   3  26       -0.75        1.86        2.01 o   0.1502E-01
  -2   3  26       35.60       43.26        3.82 o   0.1364E-01
  -1   3  26        6.10        9.39        1.79 o   0.6863E-01
   0   3  26      101.20       98.03        4.61 o   0.5644E-02
   1   3  26        0.68        1.91        0.90 o   0.1263E+00
   2   3  26       15.32       15.00        2.31 o   0.3810E-01
   3   3  26        2.03        0.82        2.46 o   0.1298E+00
   4   3  26       51.60       49.19        7.61 o   0.7621E-02
   5   3  26       43.30       41.33        6.18 o   0.1011E-01
  -5   4  26       -0.99        0.32        0.80 o   0.3045E+00
  -4   4  26      240.81      209.89       14.48 o   0.1621E-02
  -3   4  26       70.00       74.97        8.82 o   0.5296E-02
  -2   4  26       -1.49        0.95        4.03 o   0.3304E-01
  -1   4  26      100.71      108.53        5.42 o   0.5057E-02
   0   4  26        0.60        0.61        0.74 o   0.4659E+00
   1   4  26       24.62       26.64        2.29 o   0.2394E-01
   2   4  26      438.46      424.41       15.55 o   0.8052E-03
   3   4  26       29.92       44.98        4.42 o   0.1299E-01
   4   4  26       73.88       75.00        8.43 o   0.5423E-02
   5   4  26      309.15      260.73       13.03 o   0.1392E-02
  -4   5  26       33.00       28.13        4.66 o   0.1567E-01
  -3   5  26      215.70      191.46       13.75 o   0.1821E-02
  -2   5  26       25.02       24.08        3.90 o   0.2021E-01
  -1   5  26       17.36       14.79        3.54 o   0.2930E-01
   0   5  26       18.95       23.08        3.53 o   0.2336E-01
   1   5  26        5.34        4.86        2.64 o   0.7256E-01
   2   5  26      165.96      172.67        9.61 o   0.2573E-02
   3   5  26       26.19       36.18        6.14 o   0.1183E-01
   4   5  26       13.49       11.14        3.71 o   0.3311E-01
  -3   6  26       36.99       46.76        3.51 o   0.1328E-01
  -2   6  26      142.09      132.89        7.93 o   0.3467E-02
  -1   6  26        1.36        1.90        2.13 o   0.1455E+00
   0   6  26       11.79       11.88        3.03 o   0.3922E-01
   1   6  26      303.10      303.22       12.49 o   0.1290E-02
   2   6  26       23.49       21.86        3.51 o   0.2291E-01
   3   6  26       24.25       31.33        4.90 o   0.1538E-01
  -2   7  26       29.24       32.74        3.10 o   0.1839E-01
  -1   7  26       -3.48        0.26        3.00 o   0.9257E-01
   0   7  26       54.78       54.31        6.45 o   0.8206E-02
   1   7  26       60.96       53.46        6.71 o   0.7834E-02
   2   7  26       21.26       18.52        4.21 o   0.2232E-01
  -5   0  27        0.63        3.79        2.19 o   0.1055E-01
  -3   0  27       36.68       38.76        3.29 o   0.1530E-01
  -1   0  27      191.92      224.60        5.86 o   0.2340E-02
   1   0  27        7.54        2.63        3.74 o   0.5057E-01
   3   0  27      397.90      409.32       10.56 o   0.9664E-03
   5   0  27       -3.05        0.00        3.65 o   0.6820E-01
  -5   1  27       17.30       32.32        2.95 o   0.2124E-01
  -4   1  27        1.57        0.44        2.78 o   0.1135E+00
  -3   1  27       45.40       39.19        2.79 o   0.1488E-01
  -2   1  27     1836.16     1852.25       21.48 o   0.9307E-04
  -1   1  27       48.50       49.91        3.12 o   0.1219E-01
   0   1  27       -2.26        0.01        1.29 o   0.3706E+00
   1   1  27        8.05       12.06        1.86 o   0.5504E-01
   2   1  27      235.67      235.13        8.83 o   0.1916E-02
   3   1  27       27.01       31.16        2.06 o   0.2152E-01
   4   1  27        3.63        4.44        1.80 o   0.1127E+00
   5   1  27        1.22        0.00        3.89 o   0.2593E-01
  -5   2  27       25.38       79.39        4.00 o   0.9321E-02
  -4   2  27        3.97        3.92        3.61 o   0.5441E-01
  -3   2  27      117.44      116.73        5.84 o   0.4490E-02
  -2   2  27      171.73      186.71        6.93 o   0.2717E-02
  -1   2  27       36.56       38.27        3.19 o   0.1558E-01
   0   2  27       41.33       41.50        3.91 o   0.1332E-01
   1   2  27        1.69        1.95        1.40 o   0.2237E+00
   2   2  27      624.88      679.23       12.78 o   0.4868E-03
   3   2  27      171.76      188.24        5.11 o   0.2866E-02
   4   2  27       63.39       63.76        3.87 o   0.9080E-02
   5   2  27       38.08       41.26        6.20 o   0.1039E-01
  -5   3  27       67.09       43.87        6.89 o   0.8113E-02
  -4   3  27       26.85       29.11        5.81 o   0.1358E-01
  -3   3  27       63.93       79.00        8.69 o   0.5327E-02
  -2   3  27      298.23      318.47        8.08 o   0.1414E-02
  -1   3  27       54.40       53.50        4.60 o   0.9967E-02
   0   3  27       17.86       20.66        2.08 o   0.3148E-01
   1   3  27        2.01        1.74        1.27 o   0.2446E+00
   2   3  27      442.12      466.48       10.00 o   0.8342E-03
   3   3  27      113.38      120.32        8.37 o   0.3832E-02
   4   3  27       32.07       20.81        6.24 o   0.1361E-01
   5   3  27        2.13        3.30        2.79 o   0.8528E-01
  -4   4  27      129.54      107.86       10.67 o   0.3341E-02
  -3   4  27       22.85       30.15        5.45 o   0.1455E-01
  -2   4  27      208.00      206.22       15.00 o   0.1662E-02
  -1   4  27      153.97      153.08        6.69 o   0.3275E-02
   0   4  27       25.19       20.17        2.10 o   0.2862E-01
   1   4  27       44.10       50.61        2.98 o   0.1256E-01
   2   4  27     1686.74     1714.54       30.37 o   0.1013E-03
   3   4  27      146.57      165.01        9.18 o   0.2807E-02
   4   4  27       15.07       11.73        4.57 o   0.2589E-01
   5   4  27      148.59      142.61        8.68 o   0.3144E-02
  -4   5  27       27.41       16.76        4.27 o   0.2147E-01
  -3   5  27        2.05        1.22        2.97 o   0.9188E-01
  -2   5  27      118.58      112.70        7.98 o   0.4028E-02
  -1   5  27        1.04        0.66        2.11 o   0.1919E+00
   0   5  27       87.31       88.04        7.10 o   0.5366E-02
   1   5  27       59.28       58.61        6.07 o   0.8059E-02
   2   5  27      434.82      403.84       15.20 o   0.8462E-03
   3   5  27       15.13        7.92        4.38 o   0.2997E-01
   4   5  27        5.39        6.05        2.62 o   0.6734E-01
  -3   6  27       18.67       12.76        3.73 o   0.2915E-01
  -2   6  27       45.66       46.28        4.49 o   0.1147E-01
  -1   6  27        6.84        4.43        2.61 o   0.7179E-01
   0   6  27      202.42      203.55       10.19 o   0.2117E-02
   1   6  27      443.13      453.42       14.56 o   0.7802E-03
   2   6  27       42.59       44.92        4.50 o   0.1187E-01
   3   6  27       16.39       20.39        4.02 o   0.2342E-01
  -2   7  27        3.66        6.19        1.50 o   0.1049E+00
  -1   7  27       12.86        7.26        3.28 o   0.4307E-01
   0   7  27        4.18        4.77        2.20 o   0.9049E-01
   1   7  27        0.44        0.09        1.73 o   0.2799E-01
   2   7  27       19.68       24.66        3.77 o   0.2153E-01
  -4   0  28      469.45      452.36       21.89 o   0.6349E-03
  -2   0  28     1071.98     1068.75       19.14 o   0.2261E-03
   0   0  28        7.57        2.39        3.60 o   0.5392E-01
   2   0  28      822.95      847.48       20.82 o   0.3150E-03
   4   0  28     1272.01     1306.40       22.24 o   0.1647E-03
  -5   1  28        1.99        0.02        1.82 o   0.2372E+00
  -4   1  28       76.71       87.81        9.36 o   0.4603E-02
  -3   1  28       87.32       97.88        4.04 o   0.6103E-02
  -2   1  28       57.19       62.18        4.07 o   0.9393E-02
  -1   1  28       -0.27        1.20        1.08 o   0.1493E+00
   0   1  28       64.24       70.17        4.08 o   0.8392E-02
   1   1  28       62.17       68.11        4.54 o   0.8347E-02
   2   1  28       12.26       12.07        2.35 o   0.4506E-01
   3   1  28      541.66      566.21        9.48 o   0.6434E-03
   4   1  28       75.35       79.13        4.06 o   0.7391E-02
   5   1  28       12.30       11.48        4.07 o   0.3055E-01
  -5   2  28       15.42       33.57        3.07 o   0.2078E-01
  -4   2  28       16.02       16.14        4.78 o   0.2216E-01
  -3   2  28      953.54      978.08       32.64 o   0.2212E-03
  -2   2  28      368.73      359.06       10.12 o   0.1123E-02
  -1   2  28       61.00       62.18        4.09 o   0.9202E-02
   0   2  28       14.12       15.83        2.45 o   0.3690E-01
   1   2  28       20.70       19.59        2.52 o   0.2926E-01
   2   2  28      196.02      202.33        7.30 o   0.2412E-02
   3   2  28     1010.96     1057.82       15.42 o   0.2424E-03
   4   2  28      264.00      266.70        8.45 o   0.1691E-02
   5   2  28      490.62      449.17       19.76 o   0.6646E-03
  -5   3  28       16.52       19.60        3.68 o   0.2539E-01
  -4   3  28        3.35        0.58        3.57 o   0.6753E-01
  -3   3  28       48.61       69.40        7.90 o   0.6423E-02
  -2   3  28      973.09      987.97       14.72 o   0.2668E-03
  -1   3  28        2.56        1.87        1.67 o   0.1781E+00
   0   3  28        8.68        7.16        1.85 o   0.7207E-01
   1   3  28        7.54        9.19        1.84 o   0.6590E-01
   2   3  28       -1.02        0.02        1.31 o   0.4533E+00
   3   3  28       83.55       90.76        7.18 o   0.5298E-02
   4   3  28      109.39      106.70       10.91 o   0.3439E-02
   5   3  28       22.79       18.08        4.36 o   0.2155E-01
  -4   4  28      192.13      158.16       12.51 o   0.2221E-02
  -3   4  28       28.26       31.34        5.72 o   0.1323E-01
  -2   4  28      189.97      198.89       14.60 o   0.1771E-02
  -1   4  28      350.58      358.92       11.56 o   0.1107E-02
   0   4  28       45.13       49.75        2.78 o   0.1281E-01
   1   4  28       29.88       29.47        2.50 o   0.2078E-01
   2   4  28      212.10      239.47       16.08 o   0.1449E-02
   3   4  28       -1.41        0.14        2.81 o   0.1152E+00
   4   4  28      135.41      129.00        7.74 o   0.3621E-02
  -4   5  28        1.26        0.56        1.74 o   0.2449E+00
  -3   5  28       12.38       10.67        3.89 o   0.3274E-01
  -2   5  28      453.26      464.73       15.15 o   0.7484E-03
  -1   5  28       86.44       79.28        7.15 o   0.5671E-02
   0   5  28       12.42       14.74        3.01 o   0.3529E-01
   1   5  28        0.55        0.05        1.66 o   0.3268E-01
   2   5  28       -0.72        2.56        1.72 o   0.2691E-01
   3   5  28        6.32        4.15        4.00 o   0.4412E-01
   4   5  28        8.14        7.98        3.17 o   0.4749E-01
  -3   6  28       -2.46        0.04        2.45 o   0.1400E+00
  -2   6  28        1.56        0.25        1.75 o   0.2505E+00
  -1   6  28       65.77       67.01        5.96 o   0.7380E-02
   0   6  28      171.14      181.10        9.24 o   0.2517E-02
   1   6  28        3.94        2.98        2.22 o   0.1062E+00
   2   6  28      443.92      405.65       19.69 o   0.7396E-03
   3   6  28       -0.21        0.04        2.53 o   0.6139E-02
  -1   7  28       21.16       15.15        3.79 o   0.2617E-01
   0   7  28       46.96       35.16        5.38 o   0.1175E-01
   1   7  28       23.51       23.85        4.03 o   0.2021E-01
  -5   0  29       16.24       23.00        4.74 o   0.1949E-01
  -3   0  29      247.19      246.69        8.31 o   0.1848E-02
  -1   0  29       93.31       87.33        5.61 o   0.5872E-02
   1   0  29        5.36        1.91        2.87 o   0.8067E-01
   3   0  29      805.22      820.69       17.66 o   0.3411E-03
   5   0  29        6.33        9.65        7.63 o   0.1432E-01
  -5   1  29        4.70       14.00        1.87 o   0.5428E-01
  -4   1  29       22.80       14.49        5.38 o   0.1887E-01
  -3   1  29       22.75       14.38        3.94 o   0.2546E-01
  -2   1  29     4106.33     4106.98       33.39 o   0.2215E-04
  -1   1  29        7.96        9.44        1.58 o   0.6771E-01
   0   1  29       31.66       28.60        3.05 o   0.1949E-01
   1   1  29        0.29        1.38        1.54 o   0.4197E-01
   2   1  29      267.04      288.26       11.98 o   0.1422E-02
   3   1  29      180.54      193.68        6.02 o   0.2676E-02
   4   1  29       47.60       55.08        4.20 o   0.1053E-01
   5   1  29        1.18        0.22        3.16 o   0.5519E-01
  -5   2  29       21.16       44.16        3.17 o   0.1604E-01
  -4   2  29      123.88      106.40       11.62 o   0.3175E-02
  -3   2  29      139.16      128.73       12.66 o   0.2643E-02
  -2   2  29        2.19        0.01        1.28 o   0.3806E+00
  -1   2  29      398.11      400.79       10.22 o   0.9914E-03
   0   2  29       15.92       14.40        2.30 o   0.3862E-01
   1   2  29        0.03        0.29        8.25 o   0.5384E-04
   2   2  29        2.88        1.66        1.32 o   0.2199E+00
   3   2  29     1025.25     1048.15       15.54 o   0.2426E-03
   4   2  29        0.69        1.88        0.98 o   0.1136E+00
   5   2  29       14.06       22.23        3.64 o   0.2475E-01
  -5   3  29       42.33       35.44        4.97 o   0.1268E-01
  -4   3  29       32.29       32.72        6.26 o   0.1170E-01
  -3   3  29        1.33        2.13        2.80 o   0.6947E-01
  -2   3  29      584.37      617.20       12.67 o   0.5501E-03
  -1   3  29      166.84      165.96        7.98 o   0.2850E-02
   0   3  29       14.27       13.77        2.29 o   0.4080E-01
   1   3  29       -0.90        0.34        0.72 o   0.3917E+00
   2   3  29       19.52       20.20        2.11 o   0.3100E-01
   3   3  29      712.51      747.38       20.37 o   0.3780E-03
   4   3  29       14.41       18.86        4.43 o   0.2286E-01
   5   3  29       -1.43        1.29        2.30 o   0.1412E+00
  -4   4  29      153.47      126.65       10.75 o   0.2937E-02
  -3   4  29       73.66       76.57        8.82 o   0.5185E-02
  -2   4  29      214.23      222.32       15.36 o   0.1556E-02
  -1   4  29      136.71      141.51       12.78 o   0.2522E-02
   0   4  29      116.81      114.30        5.18 o   0.4707E-02
   1   4  29       -7.88        0.02        3.13 o   0.7475E-01
   2   4  29       66.37       80.83        9.18 o   0.5002E-02
   3   4  29      167.95      194.82        9.54 o   0.2378E-02
   4   4  29        4.67        2.35        2.90 o   0.7892E-01
  -3   5  29        7.68        4.79        2.74 o   0.6544E-01
  -2   5  29       49.91       48.97        5.23 o   0.1007E-01
  -1   5  29       17.69       15.97        3.65 o   0.2758E-01
   0   5  29      128.08      126.60        8.60 o   0.3546E-02
   1   5  29       26.06       21.75        3.90 o   0.2094E-01
   2   5  29       -1.38        2.33        3.75 o   0.3566E-01
   3   5  29      124.50      128.14       11.06 o   0.3025E-02
   4   5  29      106.99      103.10        7.93 o   0.4372E-02
  -3   6  29        0.89        1.06        0.86 o   0.2478E+00
  -2   6  29       -1.28        0.50        2.15 o   0.1777E+00
  -1   6  29       62.54       70.36        5.49 o   0.7578E-02
   0   6  29      233.11      222.84       10.46 o   0.1883E-02
   1   6  29      153.50      151.71        8.26 o   0.3061E-02
   2   6  29      187.77      180.34       12.38 o   0.2099E-02
   3   6  29      103.77       91.85        8.04 o   0.4657E-02
  -1   7  29       89.12       72.36        7.10 o   0.5908E-02
   0   7  29        0.86        2.78        1.09 o   0.6380E-01
  -4   0  30      123.67      105.16       11.12 o   0.3314E-02
  -2   0  30     2813.25     2866.46       27.50 o   0.4327E-04
   0   0  30        2.45        1.91        2.81 o   0.9340E-01
   2   0  30      235.96      221.64       16.44 o   0.1444E-02
   4   0  30     1093.11     1103.25       24.80 o   0.2056E-03
  -5   1  30        0.59        1.42        1.04 o   0.1330E+00
  -4   1  30       28.88       44.57        6.03 o   0.1077E-01
  -3   1  30      103.72      117.40        7.59 o   0.4187E-02
  -2   1  30      934.99      930.40       16.12 o   0.2858E-03
  -1   1  30       49.47       50.46        3.70 o   0.1149E-01
   0   1  30        6.96       10.43        1.51 o   0.6679E-01
   1   1  30       17.88       19.73        2.41 o   0.3087E-01
   2   1  30       45.81       49.98        4.10 o   0.1140E-01
   3   1  30     1953.77     2076.79       21.34 o   0.7891E-04
   4   1  30        0.52        0.35        1.86 o   0.2097E-01
   5   1  30       38.37       37.68        6.47 o   0.1038E-01
  -5   2  30       -1.34        2.61        1.72 o   0.1693E+00
  -4   2  30       16.84       17.38        4.77 o   0.2142E-01
  -3   2  30      414.43      417.48       21.79 o   0.6984E-03
  -2   2  30       63.54       62.24        3.87 o   0.9215E-02
  -1   2  30      265.39      275.71        8.46 o   0.1647E-02
   0   2  30        1.02        1.33        1.55 o   0.2460E+00
   1   2  30       67.82       59.74        4.41 o   0.8881E-02
   2   2  30       26.08       28.52        2.16 o   0.2287E-01
   3   2  30       32.22       36.78        2.95 o   0.1693E-01
   4   2  30        9.53       11.14        2.15 o   0.5214E-01
   5   2  30      487.69      443.90       18.40 o   0.6954E-03
  -5   3  30       16.29       16.96        3.10 o   0.3048E-01
  -4   3  30        7.04        7.80        3.84 o   0.3989E-01
  -3   3  30      178.13      188.68       14.03 o   0.1907E-02
  -2   3  30      496.34      520.47       16.24 o   0.6438E-03
  -1   3  30        2.51        4.71        1.56 o   0.1279E+00
   0   3  30       20.06       21.86        2.04 o   0.2952E-01
   1   3  30       27.45       28.45        2.39 o   0.2203E-01
   2   3  30       64.24       65.49        8.95 o   0.5629E-02
   3   3  30      342.88      357.01       14.21 o   0.1041E-02
   4   3  30        1.73        0.54        2.36 o   0.1460E+00
   5   3  30        2.74        2.06        2.31 o   0.1190E+00
  -4   4  30       34.27       27.81        5.22 o   0.1436E-01
  -3   4  30      207.67      206.03       13.66 o   0.1779E-02
  -2   4  30       84.76       94.43        9.75 o   0.4219E-02
  -1   4  30      292.30      287.30       18.46 o   0.1085E-02
   0   4  30      263.90      263.67       12.10 o   0.1514E-02
   1   4  30        6.45        9.67        2.77 o   0.5147E-01
   2   4  30       16.69       15.93        4.76 o   0.2216E-01
   3   4  30      582.04      553.82       17.30 o   0.5608E-03
   4   4  30       27.19       25.23        5.11 o   0.1597E-01
  -3   5  30        2.38        0.70        2.63 o   0.1162E+00
  -2   5  30      125.12      129.38        7.84 o   0.3684E-02
  -1   5  30       70.48       60.44        6.45 o   0.7309E-02
   0   5  30       20.30       19.69        3.78 o   0.2380E-01
   1   5  30        0.27        0.49        2.48 o   0.6613E-02
   2   5  30        3.32        2.07        3.13 o   0.7608E-01
   3   5  30        2.07        1.44        3.16 o   0.8215E-01
  -2   6  30        2.51        0.26        1.45 o   0.2882E+00
  -1   6  30      147.35      136.66        8.04 o   0.3350E-02
   0   6  30      229.40      220.77       10.07 o   0.1934E-02
   1   6  30       64.58       71.68        5.36 o   0.7508E-02
   2   6  30      175.03      164.46        8.02 o   0.2815E-02
   3   6  30        7.75       10.57        2.77 o   0.4786E-01
  -1   7  30       78.58       72.90        6.30 o   0.6522E-02
   0   7  30       19.83       26.18        3.31 o   0.2233E-01
  -5   0  31        3.73       11.92        3.76 o   0.3751E-01
  -3   0  31      158.88      164.45       13.21 o   0.2201E-02
  -1   0  31      291.80      333.11       18.08 o   0.1009E-02
   1   0  31       24.95       34.62        5.85 o   0.1270E-01
   3   0  31      454.50      460.54       13.44 o   0.7812E-03
   5   0  31       44.24       39.04        9.83 o   0.6438E-02
  -5   1  31        3.77       14.29        2.04 o   0.5283E-01
  -4   1  31        3.67        2.78        2.62 o   0.9070E-01
  -3   1  31       -0.18        2.38        2.13 o   0.1177E-01
  -2   1  31      311.30      327.82        7.59 o   0.1371E-02
  -1   1  31        0.01        0.00        8.42 o   0.4967E-04
   0   1  31       11.25        7.98        2.03 o   0.6062E-01
   1   1  31       -0.30        2.89        2.12 o   0.1196E-01
   2   1  31        1.02        1.90        1.22 o   0.2729E+00
   3   1  31       83.33       90.75        4.64 o   0.6315E-02
   4   1  31      125.17      132.28        6.32 o   0.3939E-02
   5   1  31        3.91        0.03        4.80 o   0.4020E-01
  -5   2  31        2.38        3.63        1.49 o   0.1519E+00
  -4   2  31      106.36       99.44       10.42 o   0.3714E-02
  -3   2  31       40.85       43.10        7.26 o   0.8773E-02
  -2   2  31      405.75      401.63        9.57 o   0.9945E-03
  -1   2  31     2340.83     2356.06       25.02 o   0.6089E-04
   0   2  31       11.87       18.37        1.90 o   0.3838E-01
   1   2  31        1.44        0.79        1.41 o   0.2976E+00
   2   2  31       42.54       44.75        2.54 o   0.1425E-01
   3   2  31       40.78       35.89        3.21 o   0.1558E-01
   4   2  31      134.66      147.37        6.64 o   0.3523E-02
   5   2  31       -2.16        5.63        3.25 o   0.6010E-01
  -4   3  31       19.64       11.80        4.57 o   0.2458E-01
  -3   3  31       59.66       47.16        8.06 o   0.7129E-02
  -2   3  31       24.90       22.66        3.98 o   0.2060E-01
  -1   3  31      505.88      496.38       11.93 o   0.7220E-03
   0   3  31       14.17       11.56        2.08 o   0.4667E-01
   1   3  31       -0.20        2.08        1.26 o   0.6686E-01
   2   3  31       -0.70        4.95        1.99 o   0.1200E-01
   3   3  31      161.25      164.74        9.72 o   0.2656E-02
   4   3  31       13.32       14.93        4.19 o   0.2669E-01
   5   3  31       13.24        9.75        3.02 o   0.4145E-01
  -4   4  31       61.29       55.10        6.35 o   0.8007E-02
  -3   4  31      346.52      309.00       17.24 o   0.1035E-02
  -2   4  31       59.71       49.86        7.96 o   0.7070E-02
  -1   4  31        3.56        8.82        3.11 o   0.5170E-01
   0   4  31      425.00      422.84       15.38 o   0.8215E-03
   1   4  31       35.66       36.21        6.58 o   0.1054E-01
   2   4  31       -0.41        0.14        2.49 o   0.6475E-02
   3   4  31      191.14      203.38        9.96 o   0.2178E-02
   4   4  31       79.76       69.46        7.82 o   0.5829E-02
  -3   5  31       -0.92        0.54        1.42 o   0.6014E-01
  -2   5  31       42.82       46.67        4.53 o   0.1158E-01
  -1   5  31       -0.32        0.17        2.15 o   0.1163E-01
   0   5  31      116.58      115.21        7.96 o   0.4003E-02
   1   5  31        6.76        9.28        2.56 o   0.5517E-01
   2   5  31        6.30        3.16        3.53 o   0.5487E-01
   3   5  31      130.97      124.00       10.46 o   0.3163E-02
  -2   6  31        8.77        6.99        2.98 o   0.5203E-01
  -1   6  31      130.60      116.02        7.30 o   0.4003E-02
   0   6  31       99.43       86.54        6.54 o   0.5432E-02
   1   6  31      117.89      102.17        9.70 o   0.3771E-02
   2   6  31       99.09       94.99        5.81 o   0.5405E-02
  -4   0  32       -4.81        0.04        3.44 o   0.7140E-01
  -2   0  32     1591.99     1598.89       41.79 o   0.1029E-03
   0   0  32       16.34       17.67        4.37 o   0.2329E-01
   2   0  32        8.65        4.34        2.58 o   0.6866E-01
   4   0  32      438.65      461.53       15.36 o   0.7576E-03
  -5   1  32        2.75        0.10        1.38 o   0.3108E+00
  -4   1  32       24.99       27.94        5.37 o   0.1498E-01
  -3   1  32       61.79       58.26        6.01 o   0.8049E-02
  -2   1  32      440.86      431.03        9.10 o   0.9100E-03
  -1   1  32       11.32       16.14        2.27 o   0.3962E-01
   0   1  32        1.56        1.44        1.73 o   0.2006E+00
   1   1  32        3.43        3.74        2.71 o   0.8128E-01
   2   1  32       17.68       17.97        2.02 o   0.3462E-01
   3   1  32      294.54      307.55        8.38 o   0.1451E-02
   4   1  32       23.78       26.17        3.66 o   0.2034E-01
   5   1  32       37.04       38.76        7.18 o   0.9391E-02
  -5   2  32        5.95        5.18        2.01 o   0.8740E-01
  -4   2  32       15.37       20.27        4.19 o   0.2301E-01
  -3   2  32      132.10      136.40       12.08 o   0.2709E-02
  -2   2  32      112.00      112.33        7.87 o   0.4133E-02
  -1   2  32     2275.50     2303.67       20.22 o   0.6444E-04
   0   2  32       -3.48        0.08        1.49 o   0.2580E+00
   1   2  32       24.30       20.23        2.46 o   0.2759E-01
   2   2  32        2.34        0.02        1.73 o   0.2466E+00
   3   2  32       11.52       14.08        2.08 o   0.4430E-01
   4   2  32       47.64       49.28        5.05 o   0.1033E-01
   5   2  32      218.89      204.30       11.40 o   0.1952E-02
  -4   3  32        7.56        5.03        3.32 o   0.5258E-01
  -3   3  32      142.85      144.63       12.15 o   0.2571E-02
  -2   3  32       23.82       26.16        3.63 o   0.2049E-01
  -1   3  32      614.61      544.30       18.34 o   0.5444E-03
   0   3  32       34.00       29.81        2.86 o   0.1907E-01
   1   3  32       13.08       18.39        2.83 o   0.3228E-01
   2   3  32       19.31       29.43        5.32 o   0.1537E-01
   3   3  32      102.66       99.98        6.15 o   0.5074E-02
   4   3  32      109.51      116.79        9.59 o   0.3622E-02
  -4   4  32        4.20        0.39        2.71 o   0.1042E+00
  -3   4  32      239.69      212.84       14.10 o   0.1639E-02
  -2   4  32        7.93       10.54        3.49 o   0.3939E-01
  -1   4  32      344.89      342.04       19.96 o   0.8850E-03
   0   4  32      681.11      667.35       19.48 o   0.4317E-03
   1   4  32        2.89        0.20        3.75 o   0.6444E-01
   2   4  32        9.85        8.08        4.72 o   0.2925E-01
   3   4  32        9.55        8.98        2.78 o   0.4936E-01
   4   4  32       40.64       43.29        5.34 o   0.1112E-01
  -3   5  32       11.20       12.99        3.05 o   0.3787E-01
  -2   5  32        3.15        2.23        1.75 o   0.1548E+00
  -1   5  32      427.06      370.91       14.69 o   0.9195E-03
   0   5  32      108.57      103.78        7.65 o   0.4425E-02
   1   5  32        3.65        1.38        2.95 o   0.8631E-01
   2   5  32       -0.20        6.54        4.22 o   0.7829E-03
   3   5  32       17.90       17.21        2.20 o   0.3442E-01
  -2   6  32       -2.67        0.24        2.38 o   0.1409E+00
  -1   6  32       12.17       14.13        2.52 o   0.4003E-01
   0   6  32       11.67       13.03        2.58 o   0.4180E-01
   1   6  32      239.14      221.52       13.35 o   0.1659E-02
   2   6  32       28.81       32.18        3.29 o   0.1823E-01
  -5   0  33       25.21       62.88        5.12 o   0.1001E-01
  -3   0  33      106.96       90.98       11.10 o   0.3651E-02
  -1   0  33     7768.94     7550.16       94.16 o   0.6587E-05
   1   0  33      132.26      145.41       12.66 o   0.2525E-02
   3   0  33      121.90      120.81        8.57 o   0.3698E-02
  -5   1  33       15.19       31.66        2.57 o   0.2302E-01
  -4   1  33       -1.96        0.50        2.87 o   0.1047E+00
  -3   1  33        7.46       13.67        2.31 o   0.4700E-01
  -2   1  33      331.47      332.14        9.67 o   0.1262E-02
  -1   1  33      300.03      282.32        8.13 o   0.1552E-02
   0   1  33        2.70        3.05        1.52 o   0.1598E+00
   1   1  33       15.60       15.35        2.57 o   0.3574E-01
   2   1  33       49.20       46.70        3.93 o   0.1180E-01
   3   1  33        3.55        4.42        2.19 o   0.9599E-01
   4   1  33      108.13      107.13        5.91 o   0.4846E-02
   5   1  33       -7.05        0.77        6.01 o   0.2501E-01
  -4   2  33       21.76       17.40        5.00 o   0.1956E-01
  -3   2  33       26.13       18.57        5.98 o   0.1535E-01
  -2   2  33      875.94      815.88       21.70 o   0.3133E-03
  -1   2  33       89.84      111.16        4.51 o   0.5395E-02
   0   2  33      192.93      200.91        6.03 o   0.2542E-02
   1   2  33       10.15       13.20        1.51 o   0.5259E-01
   2   2  33       33.62       35.77        3.29 o   0.1641E-01
   3   2  33       91.44       92.11        5.05 o   0.5924E-02
   4   2  33      262.26      258.28       10.88 o   0.1606E-02
   5   2  33       15.36       10.90        4.28 o   0.2828E-01
  -4   3  33       -0.48        0.18        1.55 o   0.4277E-01
  -3   3  33       88.03       82.09        9.63 o   0.4498E-02
  -2   3  33        5.69        7.44        2.34 o   0.6736E-01
  -1   3  33       19.44       18.00        3.71 o   0.2532E-01
   0   3  33       19.31       25.23        4.78 o   0.1803E-01
   1   3  33       27.10       30.07        4.30 o   0.1676E-01
   2   3  33       -2.58        3.45        3.68 o   0.5615E-01
   3   3  33       15.26       16.34        2.73 o   0.3385E-01
   4   3  33       -1.88        1.05        3.23 o   0.8189E-01
  -4   4  33        2.44        3.98        1.95 o   0.1175E+00
  -3   4  33      450.50      348.75       18.45 o   0.8400E-03
  -2   4  33       12.12        6.41        4.14 o   0.3511E-01
  -1   4  33       -1.57        0.60        3.87 o   0.4332E-01
   0   4  33      698.98      646.49       28.49 o   0.3685E-03
   1   4  33       49.53       53.00        7.49 o   0.7570E-02
   2   4  33        0.24        2.32        3.38 o   0.1901E-02
   3   4  33       -0.72        2.88        0.92 o   0.8213E-01
   4   4  33      258.39      261.99       11.74 o   0.1549E-02
  -3   5  33       10.93        7.79        2.94 o   0.4816E-01
  -2   5  33        1.88        0.11        1.55 o   0.2999E+00
  -1   5  33       -0.61        1.27        1.63 o   0.3443E-01
   0   5  33      154.41      149.37        8.72 o   0.3015E-02
   1   5  33       14.42       12.16        4.11 o   0.2883E-01
   2   5  33        0.67        1.77        1.18 o   0.8630E-01
   3   5  33       -1.35        0.69        1.82 o   0.2208E+00
  -2   6  33       25.11       18.67        4.14 o   0.2163E-01
  -1   6  33        9.99        8.28        2.35 o   0.5664E-01
   0   6  33       13.02       10.44        2.51 o   0.4587E-01
   1   6  33      200.43      189.16       11.57 o   0.2088E-02
   2   6  33        7.06        7.36        1.97 o   0.7240E-01
  -4   0  34       18.24       16.98        4.41 o   0.2297E-01
  -2   0  34      348.08      342.76       19.73 o   0.8888E-03
   0   0  34       29.90       35.80        4.45 o   0.1470E-01
   2   0  34       30.38       27.43        6.47 o   0.1220E-01
   4   0  34     1675.65     1611.26       28.39 o   0.1099E-03
  -4   1  34       23.31       20.64        5.21 o   0.1750E-01
  -3   1  34        4.04        4.96        2.48 o   0.8059E-01
  -2   1  34      127.07      132.31        8.55 o   0.3472E-02
  -1   1  34      363.57      372.07        8.13 o   0.1144E-02
   0   1  34        2.30        1.29        1.49 o   0.2259E+00
   1   1  34       -1.30        1.43        1.91 o   0.1811E+00
   2   1  34        3.00        1.37        2.00 o   0.1520E+00
   3   1  34       -3.80        0.07        2.36 o   0.1361E+00
   4   1  34       57.65       64.53        4.36 o   0.8946E-02
   5   1  34       -8.09        0.26        6.62 o   0.2095E-01
  -4   2  34       18.73       14.29        4.36 o   0.2446E-01
  -3   2  34       13.52       17.46        4.19 o   0.2506E-01
  -2   2  34      198.80      195.15       10.43 o   0.2167E-02
  -1   2  34       -1.44        0.42        2.34 o   0.1538E+00
   0   2  34       26.76       27.24        2.31 o   0.2298E-01
   1   2  34       -1.52        0.60        1.70 o   0.2424E+00
   2   2  34        0.75        0.04        0.83 o   0.4066E+00
   3   2  34       49.78       50.88        3.82 o   0.1129E-01
   4   2  34      728.12      696.96       17.32 o   0.4169E-03
  -4   3  34        0.08        0.58        4.47 o   0.6252E-03
  -3   3  34       71.41       62.39        8.40 o   0.5934E-02
  -2   3  34       46.32       47.98        5.08 o   0.1054E-01
  -1   3  34        2.45        0.02        2.15 o   0.1743E+00
   0   3  34       69.17       60.15        6.40 o   0.7402E-02
   1   3  34        1.70        0.03        2.26 o   0.1697E+00
   2   3  34        2.48        0.15        2.28 o   0.1553E+00
   3   3  34        2.83        0.44        1.96 o   0.1818E+00
   4   3  34      137.06      145.57        9.64 o   0.3013E-02
  -3   4  34      178.62      151.13       11.28 o   0.2488E-02
  -2   4  34       36.64       39.73        6.00 o   0.1091E-01
  -1   4  34      200.12      217.44       14.90 o   0.1641E-02
   0   4  34      556.65      518.82       25.14 o   0.5018E-03
   1   4  34        0.84        4.11        1.66 o   0.2040E-01
   2   4  34       58.34       57.75        5.79 o   0.8374E-02
   3   4  34       75.02       73.10        4.65 o   0.7494E-02
  -3   5  34       85.58       68.81        6.70 o   0.6339E-02
  -2   5  34       28.51       28.74        3.49 o   0.1899E-01
  -1   5  34       33.03       20.40        4.27 o   0.1893E-01
   0   5  34      136.91      140.39        8.03 o   0.3372E-02
   1   5  34        9.70       10.04        2.95 o   0.4491E-01
   2   5  34        4.37        1.35        2.02 o   0.1372E+00
   3   5  34       -2.26        0.48        2.14 o   0.1656E+00
  -2   6  34        1.82        5.54        1.42 o   0.1276E+00
  -1   6  34        2.11        1.89        1.74 o   0.1768E+00
   0   6  34       89.74       79.14        5.46 o   0.6372E-02
   1   6  34      303.85      285.02       13.53 o   0.1299E-02
  -3   0  35       46.52       44.59        7.42 o   0.8285E-02
  -1   0  35      531.71      547.32       24.37 o   0.5012E-03
   1   0  35      117.97      137.78        6.66 o   0.3840E-02
   3   0  35        7.53       10.15        3.45 o   0.4065E-01
  -4   1  35       -0.94        3.29        1.87 o   0.1908E-01
  -3   1  35        2.70        3.03        1.76 o   0.1421E+00
  -2   1  35       62.04       62.70        6.26 o   0.7555E-02
  -1   1  35      242.96      259.84        6.74 o   0.1867E-02
   0   1  35      190.42      257.53        7.48 o   0.2000E-02
   1   1  35        6.33        7.03        1.91 o   0.7734E-01
   2   1  35       19.76       24.53        3.07 o   0.2406E-01
   3   1  35        5.38        6.21        1.64 o   0.9281E-01
   4   1  35      228.39      228.07        8.22 o   0.2022E-02
  -4   2  35        1.34        0.45        2.57 o   0.1315E+00
  -3   2  35       21.99       17.16        5.21 o   0.1876E-01
  -2   2  35      524.10      519.83       16.92 o   0.6215E-03
  -1   2  35      501.79      518.38       16.44 o   0.6402E-03
   0   2  35     1070.62     1075.66       34.76 o   0.1891E-03
   1   2  35       82.22       87.48        9.76 o   0.4390E-02
   2   2  35       20.35       24.50        3.25 o   0.2328E-01
   3   2  35       27.50       29.16        2.83 o   0.2068E-01
   4   2  35       92.62       98.33        6.08 o   0.5308E-02
  -4   3  35       14.27       15.15        3.24 o   0.3220E-01
  -3   3  35       23.45       23.56        5.41 o   0.1606E-01
  -2   3  35       69.32       68.16        6.06 o   0.7154E-02
  -1   3  35        5.37        2.09        2.29 o   0.1047E+00
   0   3  35      268.34      267.46       12.44 o   0.1471E-02
   1   3  35       50.71       58.66        7.36 o   0.7307E-02
   2   3  35        7.68        8.46        2.55 o   0.5640E-01
   3   3  35       10.02       15.35        3.81 o   0.3013E-01
   4   3  35        4.50        0.28        2.28 o   0.1337E+00
  -3   4  35      281.06      211.44       13.28 o   0.1618E-02
  -2   4  35        8.23       10.91        2.92 o   0.4505E-01
  -1   4  35      133.67      153.47       12.23 o   0.2520E-02
   0   4  35      114.60      135.50       11.45 o   0.2922E-02
   1   4  35       65.19       66.72        8.34 o   0.5924E-02
   2   4  35       17.63       19.84        3.54 o   0.2552E-01
   3   4  35       48.81       41.97        6.36 o   0.9557E-02
  -2   5  35        1.44        1.14        1.60 o   0.2367E+00
  -1   5  35        6.21        2.77        2.22 o   0.9770E-01
   0   5  35       67.06       61.34        5.59 o   0.7962E-02
   1   5  35       37.95       39.82        5.91 o   0.1097E-01
   2   5  35        4.44        3.97        2.10 o   0.9991E-01
  -1   6  35        8.88        8.45        2.11 o   0.6172E-01
   0   6  35       21.27       17.23        2.75 o   0.2992E-01
  -4   0  36        5.88        9.86        2.80 o   0.5144E-01
  -2   0  36        8.08        6.42        3.52 o   0.4565E-01
   0   0  36       89.05       98.73        7.28 o   0.4936E-02
   2   0  36       53.22       57.69        5.90 o   0.8490E-02
   4   0  36       28.32       32.40        5.49 o   0.1348E-01
  -4   1  36       12.13       10.12        3.54 o   0.3658E-01
  -3   1  36       -0.35        2.36        2.11 o   0.1222E-01
  -2   1  36       39.37       39.34        4.92 o   0.1237E-01
  -1   1  36       72.00       82.09        6.53 o   0.6139E-02
   0   1  36      111.08      138.14        6.47 o   0.3934E-02
   1   1  36        6.59        9.03        2.72 o   0.5368E-01
   2   1  36       -0.14        0.51        2.71 o   0.4654E-02
   3   1  36       43.38       49.33        4.13 o   0.1163E-01
   4   1  36       38.13       41.20        3.57 o   0.1416E-01
  -4   2  36       11.51        3.83        3.63 o   0.4577E-01
  -3   2  36        0.82        5.10        1.74 o   0.1514E-01
  -2   2  36      239.65      230.66       11.29 o   0.1763E-02
  -1   2  36       10.24        6.03        2.60 o   0.5924E-01
   0   2  36      544.98      519.20       24.99 o   0.5072E-03
   1   2  36        4.12        2.12        3.24 o   0.7019E-01
   2   2  36       16.84       22.22        2.98 o   0.2674E-01
   3   2  36       13.94        9.38        2.53 o   0.4673E-01
   4   2  36      248.51      222.72       12.92 o   0.1664E-02
  -4   3  36       28.10       17.73        4.31 o   0.2074E-01
  -3   3  36       29.25       29.12        5.42 o   0.1416E-01
  -2   3  36       91.13       86.09        6.73 o   0.5517E-02
  -1   3  36        2.78        6.95        2.11 o   0.8318E-01
   0   3  36      735.45      753.39       20.41 o   0.3704E-03
   1   3  36       40.66       34.51        6.87 o   0.1003E-01
   2   3  36        5.02        4.66        2.43 o   0.8061E-01
   3   3  36        3.16        0.05        2.92 o   0.1002E+00
   4   3  36      128.60      119.87        8.21 o   0.3739E-02
  -3   4  36      129.51      113.54        6.31 o   0.4303E-02
  -2   4  36       97.62       97.59        9.32 o   0.4165E-02
  -1   4  36       20.06       16.91        5.39 o   0.1852E-01
   0   4  36      329.57      293.87       18.76 o   0.1022E-02
   1   4  36      129.73      119.25       11.47 o   0.3017E-02
   2   4  36      112.16      100.84        7.33 o   0.4547E-02
   3   4  36        6.77        7.50        3.28 o   0.4826E-01
  -2   5  36       15.00       10.32        2.47 o   0.4463E-01
  -1   5  36        0.61        0.00        1.30 o   0.8883E-01
   0   5  36       41.17       43.91        4.20 o   0.1253E-01
   1   5  36      202.03      178.89       12.68 o   0.2033E-02
   2   5  36       -0.38        0.42        1.44 o   0.5682E-01
  -1   6  36       39.09       43.10        3.32 o   0.1402E-01
   0   6  36      410.32      333.16       15.38 o   0.9858E-03
   1   6  36      120.25       96.83        8.29 o   0.4257E-02
  -3   0  37        5.94        2.97        2.93 o   0.7176E-01
  -1   0  37      544.76      527.92       24.80 o   0.5040E-03
   1   0  37      136.23      160.24       12.30 o   0.2443E-02
   3   0  37       18.72       21.84        4.97 o   0.1860E-01
  -4   1  37       36.60       22.63        5.35 o   0.1490E-01
  -3   1  37        0.76        2.64        1.11 o   0.6434E-01
  -2   1  37       -1.59        0.28        2.14 o   0.1802E+00
  -1   1  37      239.14      249.61       11.65 o   0.1652E-02
   0   1  37      969.96     1111.91       23.11 o   0.2194E-03
   1   1  37       11.86       11.96        3.08 o   0.3863E-01
   2   1  37        0.76        0.01        0.88 o   0.4113E+00
   3   1  37        2.14        0.56        1.68 o   0.2336E+00
   4   1  37       63.52       63.65        4.45 o   0.8708E-02
  -4   2  37       21.86       13.92        2.96 o   0.3148E-01
  -3   2  37        8.35       10.43        3.33 o   0.4102E-01
  -2   2  37      144.99      138.19        8.70 o   0.3223E-02
  -1   2  37      134.60      142.46        8.56 o   0.3265E-02
   0   2  37       98.48      126.62       11.04 o   0.3212E-02
   1   2  37      124.28      141.10        8.62 o   0.3343E-02
   2   2  37       28.96       34.23        3.50 o   0.1709E-01
   3   2  37      131.61      123.53        6.56 o   0.4006E-02
   4   2  37       13.01       18.01        3.91 o   0.2634E-01
  -4   3  37      112.60       74.05        7.25 o   0.5348E-02
  -3   3  37        5.43        1.62        2.83 o   0.8400E-01
  -2   3  37       68.37       68.46        5.68 o   0.7400E-02
  -1   3  37       30.49       30.55        4.44 o   0.1589E-01
   0   3  37        6.20        3.38        2.40 o   0.8627E-01
   1   3  37        8.23       13.40        3.54 o   0.3495E-01
   2   3  37        1.25        3.33        3.08 o   0.3552E-01
   3   3  37        3.43        2.81        3.28 o   0.6732E-01
  -3   4  37       65.67       56.90        4.33 o   0.9283E-02
  -2   4  37       23.37       27.51        4.21 o   0.1837E-01
  -1   4  37       48.20       50.85        7.37 o   0.7852E-02
   0   4  37      282.19      260.10       11.60 o   0.1518E-02
   1   4  37       91.86       90.26        9.44 o   0.4341E-02
   2   4  37       15.72       22.16        4.45 o   0.2097E-01
   3   4  37      113.33       91.93        8.64 o   0.4334E-02
  -2   5  37        3.01        1.44        1.65 o   0.1867E+00
  -1   5  37        1.90        4.23        1.66 o   0.1348E+00
   0   5  37        2.34        3.05        2.02 o   0.1272E+00
   1   5  37      143.20      129.05       10.32 o   0.3051E-02
   2   5  37       19.25       15.43        4.13 o   0.2482E-01
   0   6  37       48.29       45.09        5.22 o   0.1060E-01
  -4   0  38       61.82       50.81        6.46 o   0.8197E-02
  -2   0  38       10.47        8.62        4.47 o   0.3063E-01
   0   0  38       11.91       18.90        4.05 o   0.2544E-01
   2   0  38       62.04       80.92        6.19 o   0.6588E-02
   4   0  38       74.01       71.82        7.70 o   0.5918E-02
  -4   1  38       -0.97        0.87        1.08 o   0.1624E+00
  -3   1  38        0.16        0.28        2.49 o   0.6517E-02
  -2   1  38       16.40       14.62        3.30 o   0.3128E-01
  -1   1  38       15.71       16.10        3.34 o   0.3017E-01
   0   1  38       62.81       65.52        6.08 o   0.7493E-02
   1   1  38        6.23       10.05        2.52 o   0.5452E-01
   2   1  38        3.50        4.02        1.71 o   0.1227E+00
   3   1  38       20.23       23.00        3.51 o   0.2314E-01
   4   1  38        5.34        3.96        3.25 o   0.6040E-01
  -4   2  38        1.28        1.74        2.03 o   0.1591E+00
  -3   2  38       41.14       27.22        6.17 o   0.1199E-01
  -2   2  38      145.37      138.62        7.14 o   0.3495E-02
  -1   2  38       -2.49        0.10        2.32 o   0.1519E+00
   0   2  38       13.44       21.13        4.79 o   0.2052E-01
   1   2  38        0.03        0.24       11.89 o   0.1249E-04
   2   2  38       87.54       93.61        5.69 o   0.5718E-02
   3   2  38        0.59        3.66        1.27 o   0.3707E-01
   4   2  38       61.01       54.20        6.62 o   0.7864E-02
  -3   3  38       28.19       22.58        4.89 o   0.1716E-01
  -2   3  38       35.07       30.50        4.24 o   0.1576E-01
  -1   3  38        5.46        6.36        2.09 o   0.7930E-01
   0   3  38       16.50       26.71        2.90 o   0.2436E-01
   1   3  38       16.41       14.54        4.50 o   0.2420E-01
   2   3  38        5.02        8.86        3.37 o   0.4606E-01
   3   3  38        7.03        3.00        3.17 o   0.6268E-01
  -3   4  38       93.41       78.93        7.05 o   0.5601E-02
  -2   4  38       84.79       74.04        7.93 o   0.5514E-02
  -1   4  38       18.29        8.71        5.16 o   0.2324E-01
   0   4  38      155.80      118.49       12.61 o   0.2671E-02
   1   4  38      262.05      249.14       15.31 o   0.1383E-02
   2   4  38       87.55       71.61        8.86 o   0.5106E-02
   3   4  38        5.14        5.54        2.15 o   0.8363E-01
  -2   5  38        3.68        0.10        2.03 o   0.1708E+00
  -1   5  38        6.76        6.59        1.85 o   0.7997E-01
   0   5  38       10.83       16.55        3.57 o   0.3033E-01
   1   5  38      324.27      299.12       10.61 o   0.1346E-02
   2   5  38        0.56        0.05        1.35 o   0.7422E-01
  -3   0  39       17.79       21.16        4.82 o   0.1955E-01
  -1   0  39      363.31      392.62       20.48 o   0.7871E-03
   1   0  39      520.04      631.86       23.36 o   0.4637E-03
   3   0  39       13.27        9.11        4.50 o   0.2890E-01
  -4   1  39      146.28      106.77        9.22 o   0.3577E-02
  -3   1  39        2.08        3.36        2.31 o   0.1072E+00
  -2   1  39        0.28        0.23        1.65 o   0.3362E-01
  -1   1  39       61.70       66.89        6.09 o   0.7432E-02
   0   1  39        4.30        1.39        2.28 o   0.1194E+00
   1   1  39      167.84      168.25        9.57 o   0.2612E-02
   2   1  39       -0.35        0.76        1.83 o   0.2212E-01
   3   1  39        9.68        8.74        2.63 o   0.5180E-01
  -4   2  39      466.16      299.99       14.80 o   0.1014E-02
  -3   2  39        4.83        1.65        2.63 o   0.9433E-01
  -2   2  39        8.64        7.48        2.00 o   0.6780E-01
  -1   2  39        4.27        7.00        2.08 o   0.7939E-01
   0   2  39      481.77      453.76       23.45 o   0.6009E-03
   1   2  39       17.73       10.41        3.69 o   0.3193E-01
   2   2  39       33.58       49.25        3.58 o   0.1304E-01
   3   2  39       87.91       80.84        4.99 o   0.6538E-02
  -3   3  39       12.51        7.01        3.40 o   0.4226E-01
  -2   3  39       22.52       19.54        3.21 o   0.2569E-01
  -1   3  39        3.87        3.54        2.29 o   0.9813E-01
   0   3  39       80.02       83.68        6.83 o   0.5765E-02
   1   3  39      177.05      161.83        9.58 o   0.2630E-02
   2   3  39        1.30        3.08        2.77 o   0.4742E-01
   3   3  39       23.67       19.03        4.67 o   0.1977E-01
  -2   4  39       38.03       32.97        5.25 o   0.1298E-01
  -1   4  39       21.60       16.37        4.78 o   0.2082E-01
   0   4  39       -2.19        3.28        3.69 o   0.5704E-01
   1   4  39       27.72       20.29        3.86 o   0.2141E-01
   2   4  39       -0.77        2.62        1.41 o   0.4291E-01
   3   4  39      138.50      127.36        8.29 o   0.3512E-02
  -1   5  39       -0.88        0.23        0.77 o   0.3682E+00
   0   5  39       -1.70        0.78        3.20 o   0.8559E-01
   1   5  39        6.07        4.16        1.98 o   0.9566E-01
   2   5  39       16.73       13.60        3.23 o   0.3258E-01
  -2   0  40        1.24        1.34        2.51 o   0.1226E+00
   0   0  40       54.86       50.59        8.08 o   0.7064E-02
   2   0  40       53.32       77.47        8.50 o   0.5654E-02
  -4   1  40       21.85       10.90        3.57 o   0.3038E-01
  -3   1  40        9.36        8.35        2.38 o   0.5686E-01
  -2   1  40        0.71        3.18        1.11 o   0.5364E-01
  -1   1  40       70.41       73.79        6.38 o   0.6636E-02
   0   1  40       12.27       10.49        2.93 o   0.4209E-01
   1   1  40       85.55       82.16        6.76 o   0.5748E-02
   2   1  40        5.68        4.99        1.83 o   0.9596E-01
   3   1  40        0.60        0.04        1.24 o   0.1048E+00
  -3   2  40       12.17       10.74        3.64 o   0.3481E-01
  -2   2  40       24.54       24.39        3.01 o   0.2304E-01
  -1   2  40       21.16       24.13        3.61 o   0.2197E-01
   0   2  40       25.02       25.38        5.63 o   0.1488E-01
   1   2  40       90.34      124.33        7.16 o   0.4294E-02
   2   2  40      171.58      181.11        7.54 o   0.2708E-02
   3   2  40        5.08        4.05        2.99 o   0.6697E-01
  -3   3  40       20.96       13.24        3.67 o   0.2826E-01
  -2   3  40        1.15        2.22        1.63 o   0.1933E+00
  -1   3  40        4.83        4.25        2.54 o   0.7986E-01
   0   3  40        7.08        7.14        2.56 o   0.6146E-01
   1   3  40      625.21      549.19       17.29 o   0.5473E-03
   2   3  40       29.11       26.45        5.60 o   0.1430E-01
   3   3  40       14.16       11.98        3.44 o   0.3413E-01
  -2   4  40       40.64       32.23        3.63 o   0.1581E-01
  -1   4  40       32.74       28.89        3.80 o   0.1746E-01
   0   4  40       18.45       26.82        4.48 o   0.1855E-01
   1   4  40        8.22        4.55        2.41 o   0.7316E-01
   2   4  40        4.90        3.13        2.48 o   0.8924E-01
  -1   5  40       12.61       11.93        2.06 o   0.4762E-01
   0   5  40        1.07        3.63        2.28 o   0.4844E-01
   1   5  40      570.97      459.93       18.18 o   0.6388E-03
  -3   0  41       61.78       62.32        7.44 o   0.6767E-02
  -1   0  41       70.34       77.35        8.99 o   0.5134E-02
   1   0  41       58.93       38.84        7.75 o   0.7923E-02
   3   0  41      116.34       99.97       10.27 o   0.3661E-02
  -3   1  41       20.55       12.09        3.08 o   0.3319E-01
  -2   1  41        0.04        0.01        4.84 o   0.4552E-03
  -1   1  41        5.68        0.42        2.43 o   0.1127E+00
   0   1  41       -0.77        0.72        1.14 o   0.1335E+00
   1   1  41       28.18       16.24        4.16 o   0.2201E-01
   2   1  41        2.03        2.57        1.97 o   0.1405E+00
   3   1  41       13.95       10.26        2.76 o   0.4275E-01
  -3   2  41        7.99        2.62        2.82 o   0.7185E-01
  -2   2  41       -0.45        1.68        1.21 o   0.8848E-01
  -1   2  41        1.55        0.91        2.13 o   0.1649E+00
   0   2  41      109.26      101.71       11.01 o   0.3489E-02
   1   2  41       61.98      102.47        5.84 o   0.5802E-02
   2   2  41       22.86       25.68        2.88 o   0.2322E-01
   3   2  41       21.94       19.13        4.27 o   0.2167E-01
  -3   3  41       29.10       22.19        3.88 o   0.2020E-01
  -2   3  41       -0.19        0.77        2.33 o   0.8499E-02
  -1   3  41       13.64       13.48        2.96 o   0.3655E-01
   0   3  41       -2.35        0.03        1.81 o   0.2299E+00
   1   3  41       92.57       63.79        6.61 o   0.6447E-02
   2   3  41        2.65        5.09        2.75 o   0.7472E-01
  -2   4  41       22.48       15.60        2.67 o   0.3124E-01
  -1   4  41       11.28        5.42        2.53 o   0.6076E-01
   0   4  41       23.44       27.72        3.46 o   0.2043E-01
   1   4  41       11.33       10.93        2.43 o   0.4741E-01
   2   4  41       13.81        8.45        3.45 o   0.3850E-01
   0   5  41        3.21        4.96        1.30 o   0.1311E+00
  -2   0  42        3.73        0.73        2.47 o   0.1181E+00
   0   0  42        7.36        7.62        3.52 o   0.4391E-01
   2   0  42       16.68       30.88        4.70 o   0.1698E-01
  -3   1  42       95.41       71.92        5.80 o   0.6428E-02
  -2   1  42       -0.12        0.02        3.41 o   0.1846E-02
  -1   1  42       15.87       14.18        2.90 o   0.3475E-01
   0   1  42        0.92        0.28        1.09 o   0.1702E+00
   1   1  42       14.05       16.28        2.97 o   0.3307E-01
   2   1  42        2.27        2.01        1.80 o   0.1647E+00
   3   1  42        4.09        4.21        1.79 o   0.1128E+00
  -3   2  42      145.26      111.52        9.36 o   0.3480E-02
  -2   2  42        1.21        2.83        1.32 o   0.2054E+00
  -1   2  42       48.86       52.70        5.02 o   0.9932E-02
   0   2  42       19.06       18.70        5.31 o   0.1836E-01
   1   2  42        7.14        2.77        1.98 o   0.1038E+00
   2   2  42      167.55      162.10        6.87 o   0.3032E-02
   3   2  42        7.34        3.99        2.63 o   0.7209E-01
  -2   3  42       -0.64        1.52        1.30 o   0.7717E-01
  -1   3  42        4.07        1.90        2.03 o   0.1300E+00
   0   3  42       13.31       10.86        2.87 o   0.4116E-01
   1   3  42      115.01       91.30        6.98 o   0.4874E-02
   2   3  42       42.00       32.50        5.99 o   0.1150E-01
  -2   4  42       11.54       10.23        2.99 o   0.4236E-01
  -1   4  42       50.31       45.08        4.07 o   0.1180E-01
   0   4  42      110.27      106.93        6.31 o   0.4712E-02
   1   4  42       35.71       49.97        3.56 o   0.1278E-01
   2   4  42        1.98        3.11        1.92 o   0.1350E+00
  -3   0  43       -4.77        0.06        2.60 o   0.1115E+00
  -1   0  43       36.93       40.17        6.42 o   0.1025E-01
   1   0  43      447.42      438.13       19.87 o   0.6971E-03
   3   0  43       73.97       71.29        7.41 o   0.6092E-02
  -3   1  43        4.50        3.99        1.61 o   0.1217E+00
  -2   1  43        4.10        3.17        1.98 o   0.1156E+00
  -1   1  43       33.26       30.88        4.38 o   0.1557E-01
   0   1  43        1.16        0.46        1.92 o   0.2161E+00
   1   1  43       29.78       32.52        5.74 o   0.1283E-01
   2   1  43       22.80        8.70        3.49 o   0.3266E-01
   3   1  43       10.24        6.37        2.15 o   0.6642E-01
  -3   2  43       79.94       59.72        6.32 o   0.7160E-02
  -2   2  43        6.03        7.25        1.74 o   0.8091E-01
  -1   2  43        1.76        0.08        1.49 o   0.3231E+00
   0   2  43        3.93        6.91        2.01 o   0.8276E-01
   1   2  43        2.65        0.55        1.46 o   0.2607E+00
   2   2  43       16.90       14.56        2.30 o   0.3772E-01
   3   2  43        1.03        4.66        1.88 o   0.1219E+00
  -2   3  43       -2.22        1.63        2.04 o   0.1510E+00
  -1   3  43       26.63       22.15        3.47 o   0.2211E-01
   0   3  43        8.81        6.55        3.58 o   0.4397E-01
   1   3  43       63.11       48.09        4.99 o   0.9713E-02
   2   3  43        2.86        3.25        2.01 o   0.1208E+00
  -1   4  43        3.52        1.51        1.44 o   0.1989E+00
   0   4  43       14.64       15.86        2.32 o   0.3732E-01
   1   4  43       -0.39        4.17        1.12 o   0.4031E-01
  -2   0  44       -0.34        0.00        1.88 o   0.2015E-01
   0   0  44       -0.19        0.13        2.64 o   0.5109E-02
   2   0  44       12.72       33.52        3.55 o   0.1995E-01
  -3   1  44        2.68        1.28        2.00 o   0.1575E+00
  -2   1  44       -1.06        0.63        1.62 o   0.2719E+00
  -1   1  44       14.61       16.28        3.06 o   0.3218E-01
   0   1  44       12.17        9.22        2.86 o   0.4500E-01
   1   1  44       12.02       20.85        3.86 o   0.2516E-01
   2   1  44       -1.46        0.20        1.75 o   0.2574E+00
   3   1  44        4.04        4.83        1.44 o   0.1205E+00
  -2   2  44       37.21       28.06        2.99 o   0.1885E-01
  -1   2  44       15.72       17.65        2.44 o   0.3384E-01
   0   2  44       24.24       23.13        3.59 o   0.2180E-01
   1   2  44       19.11       24.68        2.12 o   0.2744E-01
   2   2  44       11.60        9.19        2.41 o   0.5128E-01
  -1   3  44       -1.65        0.44        2.49 o   0.1361E+00
   0   3  44       16.56       13.79        4.26 o   0.2594E-01
   1   3  44       13.93       13.19        2.39 o   0.4127E-01
   2   3  44       20.42        9.80        3.93 o   0.2954E-01
   0   4  44      103.89       94.48        7.62 o   0.4725E-02
  -1   0  45      247.71      214.05       14.60 o   0.1580E-02
   1   0  45       61.09       75.62        8.24 o   0.5720E-02
   3   0  45       11.90        9.53        2.86 o   0.4474E-01
  -2   1  45       31.90       30.61        2.91 o   0.1906E-01
  -1   1  45       31.54       25.66        3.89 o   0.1848E-01
   0   1  45        7.23        3.03        2.33 o   0.8762E-01
   1   1  45       -2.51        1.51        2.10 o   0.1441E+00
   2   1  45       78.87       56.33        5.50 o   0.7960E-02
  -2   2  45       49.69       45.26        3.14 o   0.1284E-01
  -1   2  45       -1.01        0.03        1.65 o   0.3115E+00
   0   2  45        5.23        4.89        2.20 o   0.8578E-01
   1   2  45       16.88       22.89        1.93 o   0.3042E-01
   2   2  45      375.96      319.68       15.05 o   0.1058E-02
  -1   3  45       -2.18        0.01        2.59 o   0.1302E+00
   0   3  45        2.81        2.96        2.11 o   0.1196E+00
   1   3  45        0.05        3.84        3.24 o   0.2259E-02
  -2   0  46      234.06      174.16       12.29 o   0.2005E-02
   0   0  46        3.76        1.40        2.32 o   0.1194E+00
   2   0  46       40.55       47.36        5.55 o   0.1038E-01
  -2   1  46       28.89       25.33        2.58 o   0.2270E-01
  -1   1  46       75.47       68.70        5.37 o   0.7349E-02
   0   1  46       25.50       20.48        4.89 o   0.1820E-01
   1   1  46        0.46        0.32        1.01 o   0.2276E+00
   2   1  46        3.25        3.94        1.58 o   0.1328E+00
  -1   2  46        3.44        1.77        1.87 o   0.1505E+00
   0   2  46       35.96       32.01        5.81 o   0.1231E-01
   1   2  46       36.00       41.42        2.93 o   0.1525E-01
   2   2  46       19.06       28.33        3.38 o   0.2131E-01
  -1   3  46        2.60        1.01        1.83 o   0.1841E+00
   0   3  46       11.90        8.46        3.30 o   0.4146E-01
  -1   0  47      153.75      138.63       10.65 o   0.2822E-02
   1   0  47        9.20        6.45        2.95 o   0.5329E-01
  -2   1  47      279.52      208.71        8.38 o   0.1974E-02
  -1   1  47        5.84        3.45        1.75 o   0.1134E+00
   0   1  47       31.44       22.18        5.07 o   0.1634E-01
   1   1  47        0.12        0.30        1.67 o   0.3198E-01
   2   1  47        7.48        8.76        1.73 o   0.6952E-01
  -1   2  47       22.72       20.11        2.98 o   0.2620E-01
   0   2  47       28.22       34.42        3.38 o   0.1740E-01
   1   2  47       11.80       16.21        2.21 o   0.3953E-01
   0   0  48        9.23        4.19        2.56 o   0.6868E-01
  -1   1  48       55.19       32.84        3.95 o   0.1357E-01
   0   1  48       24.74       29.72        5.15 o   0.1511E-01
   1   1  48        6.51        5.86        1.55 o   0.9369E-01
   0   2  48       21.46       26.80        2.77 o   0.2336E-01
  -1   0  49        0.11        2.42        2.70 o   0.4648E-02
   1   0  49       97.48       89.61        7.61 o   0.4956E-02
   0   1  49       11.21       11.50        1.87 o   0.5213E-01
   1   1  49        1.54        0.04        1.75 o   0.2642E+00
